# Supplementary material for: (μ-1,2-Di-4-pyridylethyl­ene-κ2 N:N′)bis­[bis­(N,N-dimethyl­dithio­carbamato-κ2 S,S′)zinc(II)]
Source: Acta Crystallogr Sect E Struct Rep Online. 2009 Oct 31;65(Pt 11):m1474. doi: 10.1107/S1600536809044249 (PMC2971210; doi:10.1107/S1600536809044249)
Supplement: Supplementary file 1 [file e-65-m1474-sup1.cif]

##############################################################################
###                                                                        ###
###        Electronic paper (Acta Crystallographica Section E)             ###
###                                                                        ###
##############################################################################
#                                                                            #
# This CIF contains the data in a paper accepted for publication in Acta     #
# Crystallographica Section E. It conforms to the requirements of Notes      #
# for Authors for Section E, and has been peer reviewed under the auspices   #
# of the IUCr Commission on Journals.                                        #
#                                                                            #
# Full details of the Crystallographic Information File format               #
# are given in the paper "The Crystallographic Information File (CIF):       #
# a New Standard Archive File for Crystallography" by S. R. Hall, F. H.      #
# Allen and I. D. Brown [Acta Cryst. (1991), A47, 655-685].                  #
#                                                                            #
# The current version of the core CIF dictionary is obtainable from          #
# ftp://ftp.iucr.org/pub/cif_core.dic. The current version number is 2.4.    #
#                                                                            #
# Software is freely available for graphical display of the structure(s) in  #
# this CIF.  For information consult the CIF home page http://www.iucr.org/  #
# cif/home.html                                                              #
#                                                                            #
# This file may be used for bona fide research purposes within the           #
# scientific community so long as proper attribution is given to the journal # 
# article from which it was obtained.                                        #
#                                                                            #
##############################################################################
                                             
data_global
_audit_creation_method     SHELXL-97
_journal_date_recd_electronic     2009-10-21
_journal_date_accepted     2009-10-24
_journal_name_full     'Acta Crystallographica, Section E'
_journal_year     2009
_journal_volume     65
_journal_issue     11
_journal_page_first     m1474
_journal_page_last     m1474
_journal_paper_category     QM
_journal_coeditor_code     PV2225
_publ_contact_author_name     ' Edward RT Tiekink '
_publ_contact_author_address
;
Department of Chemistry, University of Malaya,
50603 Kuala Lumpur, Malaysia
;
_publ_contact_author_email
;
edward.tiekink@gmail.com
;
_publ_contact_author_fax     ' +60 3 7967 4193 '
_publ_contact_author_phone     ' +60 3 7967 4204 '
_publ_section_title
;\
(\m-1,2-Di-4-pyridylethylene-\k^2^<i>N</i>:<i>N</i>')bis[bis(<i>N</i>,<i>N</i>-\
dimethyldithiocarbamato-\k^2^<i>S</i>,<i>S</i>')zinc(II)]
;
loop_
    _publ_author_name
    _publ_author_footnote
    _publ_author_address
    'Poplaukhin, Pavel' .
;
Chemical Abstracts Service, 2540 Olentangy River Rd,
Columbus, Ohio 43202, USA
;
    'Tiekink, Edward R. T.' .
;
Department of Chemistry, University of Malaya,
50603 Kuala Lumpur, Malaysia
;
data_I
_audit_creation_method     SHELXL-97
_chemical_name_systematic
;
(\m-1,2-Di-4-pyridylethylene-\k^2^<i>N</i>:<i>N</i>')bis[bis(<i>N</i>,<i>N</i>-
dimethyldithiocarbamato-\k^2^<i>S</i>,<i>S</i>')zinc(II)]
;
_chemical_name_common     ?
_chemical_formula_moiety     'C24 H34 N6 S8 Zn2'
_chemical_formula_sum     'C24 H34 N6 S8 Zn2'
_chemical_formula_iupac     '[Zn2 (C3 H6 N S2)4 (C12 H10 N2)]'
_chemical_formula_weight     793.79
_chemical_melting_point     ?
_symmetry_cell_setting     monoclinic
_symmetry_space_group_name_H-M     'P 21/c'
_symmetry_space_group_name_Hall     '-P 2ybc'
loop_
    _symmetry_equiv_pos_as_xyz
    'x, y, z'
    '-x, y+1/2, -z+1/2'
    '-x, -y, -z'
    'x, -y-1/2, z-1/2'
_cell_length_a     13.061(4)
_cell_length_b     15.904(4)
_cell_length_c     17.658(5)
_cell_angle_alpha     90
_cell_angle_beta     108.443(4)
_cell_angle_gamma     90
_cell_volume     3479.7(16)
_cell_formula_units_Z     4
_cell_measurement_reflns_used     17793
_cell_measurement_theta_min     2.1
_cell_measurement_theta_max     40.7
_cell_measurement_temperature     98(2)
_exptl_crystal_description     prism
_exptl_crystal_colour     'pale-yellow'
_exptl_crystal_size_max     0.40
_exptl_crystal_size_mid     0.08
_exptl_crystal_size_min     0.06
_exptl_crystal_density_diffrn     1.515
_exptl_crystal_density_meas     ?
_exptl_crystal_density_method     'not measured'
_exptl_crystal_F_000     1632
_exptl_absorpt_coefficient_mu     1.884
_exptl_absorpt_correction_type     'multi-scan'
_exptl_absorpt_process_details     '(ABSCOR; Higashi, 1995)'
_exptl_absorpt_correction_T_min     0.645
_exptl_absorpt_correction_T_max     1
_exptl_special_details
;
;
_diffrn_ambient_temperature     98(2)
_diffrn_radiation_type     MoK\a
_diffrn_radiation_wavelength     0.71069
_diffrn_radiation_source     'fine-focus sealed tube'
_diffrn_radiation_monochromator     graphite
_diffrn_measurement_device_type     'Rigaku AFC12\K/SATURN724'
_diffrn_measurement_method     \w
_diffrn_detector_area_resol_mean     ?
_diffrn_reflns_number     23158
_diffrn_reflns_av_R_equivalents     0.048
_diffrn_reflns_av_sigmaI/netI     0.046
_diffrn_reflns_theta_min     2.1
_diffrn_reflns_theta_max     26.5
_diffrn_reflns_theta_full     26.5
_diffrn_measured_fraction_theta_max     0.991
_diffrn_measured_fraction_theta_full     0.991
_diffrn_reflns_limit_h_min     -14
_diffrn_reflns_limit_h_max     16
_diffrn_reflns_limit_k_min     -19
_diffrn_reflns_limit_k_max     19
_diffrn_reflns_limit_l_min     -22
_diffrn_reflns_limit_l_max     22
_diffrn_standards_number     0
_diffrn_standards_interval_count     0
_diffrn_standards_interval_time     ?
_diffrn_standards_decay_%     <1
_refine_special_details
;
Refinement of <i>F</i>^2^ against ALL reflections. The weighted <i>R</i>-factor
<i>wR</i> and goodness of fit <i>S</i> are based on <i>F</i>^2^, conventional
<i>R</i>-factors <i>R</i> are based on <i>F</i>, with <i>F</i> set to zero for
negative <i>F</i>^2^. The threshold expression of <i>F</i>^2^ >
\s(<i>F</i>^2^) is used only for calculating <i>R</i>-factors(gt) <i>etc</i>.
and is not relevant to the choice of reflections for refinement.
<i>R</i>-factors based on <i>F</i>^2^ are statistically about twice as large
as those based on <i>F</i>, and <i>R</i>- factors based on ALL data will be
even larger.
;
_reflns_number_total     7142
_reflns_number_gt     6509
_reflns_threshold_expression     I>2\s(I)
_refine_ls_structure_factor_coef     Fsqd
_refine_ls_matrix_type     full
_refine_ls_R_factor_all     0.068
_refine_ls_R_factor_gt     0.062
_refine_ls_wR_factor_gt     0.152
_refine_ls_wR_factor_ref     0.155
_refine_ls_goodness_of_fit_ref     1.22
_refine_ls_restrained_S_all     1.22
_refine_ls_number_reflns     7142
_refine_ls_number_parameters     369
_refine_ls_number_restraints     0
_refine_ls_hydrogen_treatment     constr
_refine_ls_weighting_scheme     calc
_refine_ls_weighting_details
          'calc w=1/[\s^2^(Fo^2^)+(0.0348P)^2^+22.73P] where P=(Fo^2^+2Fc^2^)/3'
_atom_sites_solution_hydrogens     geom
_atom_sites_solution_primary     direct
_atom_sites_solution_secondary     difmap
_refine_ls_shift/su_max     0.001
_refine_ls_shift/su_mean     0.000
_refine_diff_density_max     1.51
_refine_diff_density_min     -0.73
_refine_ls_extinction_method     none
_refine_ls_extinction_coef     ?
loop_
    _atom_type_symbol
    _atom_type_description
    _atom_type_scat_dispersion_real
    _atom_type_scat_dispersion_imag
    _atom_type_scat_source
    'C' 'C' 0.0033 0.0016
                         'International Tables Vol C Tables 4.2.6.8 and 6.1.1.4'
    'H' 'H' 0.0000 0.0000
                         'International Tables Vol C Tables 4.2.6.8 and 6.1.1.4'
    'N' 'N' 0.0061 0.0033
                         'International Tables Vol C Tables 4.2.6.8 and 6.1.1.4'
    'S' 'S' 0.1246 0.1234
                         'International Tables Vol C Tables 4.2.6.8 and 6.1.1.4'
    'Zn' 'Zn' 0.2839 1.4301
                         'International Tables Vol C Tables 4.2.6.8 and 6.1.1.4'
_computing_data_collection     'CrystalClear (Rigaku/MSC, 2005)'
_computing_cell_refinement     'CrystalClear (Rigaku/MSC, 2005)'
_computing_data_reduction     'CrystalClear (Rigaku/MSC, 2005)'
_computing_structure_solution     'SHELXS97 (Sheldrick, 2008)'
_computing_structure_refinement     'SHELXL97 (Sheldrick, 2008)'
_computing_molecular_graphics
                         'ORTEPII (Johnson, 1976) & DIAMOND (Brandenburg, 2006)'
_computing_publication_material     'SHELXL97 (Sheldrick, 2008)'
loop_
    _atom_site_type_symbol
    _atom_site_label
    _atom_site_fract_x
    _atom_site_fract_y
    _atom_site_fract_z
    _atom_site_U_iso_or_equiv
    _atom_site_adp_type
    _atom_site_calc_flag
    _atom_site_refinement_flags
    _atom_site_occupancy
    _atom_site_disorder_assembly
    _atom_site_disorder_group
    Zn Zn1 1.20505(5) -0.06078(4) 0.25194(4) 0.01739(16) Uani d . 1 . .
    Zn Zn2 0.28728(5) 0.32085(4) 0.25404(3) 0.01633(15) Uani d . 1 . .
    S S1 1.36946(11) -0.05320(9) 0.35297(8) 0.0220(3) Uani d . 1 . .
    S S2 1.19681(11) -0.16805(9) 0.36581(8) 0.0231(3) Uani d . 1 . .
    S S3 1.13226(12) -0.14634(9) 0.13829(8) 0.0249(3) Uani d . 1 . .
    S S4 1.23185(12) 0.02060(10) 0.13722(9) 0.0270(3) Uani d . 1 . .
    S S5 0.12699(11) 0.30053(9) 0.14792(8) 0.0217(3) Uani d . 1 . .
    S S6 0.29923(11) 0.41474(9) 0.13505(8) 0.0219(3) Uani d . 1 . .
    S S7 0.36844(12) 0.41455(8) 0.36276(8) 0.0212(3) Uani d . 1 . .
    S S8 0.24259(12) 0.26126(9) 0.37027(8) 0.0235(3) Uani d . 1 . .
    N N1 1.3939(4) -0.1618(3) 0.4724(3) 0.0263(11) Uani d . 1 . .
    N N2 1.1227(4) -0.0632(4) 0.0052(3) 0.0313(12) Uani d . 1 . .
    N N3 1.0784(3) 0.0114(3) 0.2611(2) 0.0162(9) Uani d . 1 . .
    N N4 0.4200(3) 0.2477(3) 0.2579(3) 0.0166(9) Uani d . 1 . .
    N N5 0.1104(4) 0.3966(3) 0.0203(3) 0.0297(11) Uani d . 1 . .
    N N6 0.3653(4) 0.3445(3) 0.4985(3) 0.0268(11) Uani d . 1 . .
    C C1 1.3264(5) -0.1315(3) 0.4054(3) 0.0215(11) Uani d . 1 . .
    C C2 1.3594(6) -0.2265(5) 0.5182(4) 0.0422(17) Uani d . 1 . .
    H H2A 1.3048 -0.2031 0.5395 0.063 Uiso calc R 1 . .
    H H2B 1.4217 -0.2456 0.5623 0.063 Uiso calc R 1 . .
    H H2C 1.3287 -0.2743 0.4832 0.063 Uiso calc R 1 . .
    C C3 1.5023(5) -0.1256(5) 0.5090(4) 0.0394(16) Uani d . 1 . .
    H H3A 1.5345 -0.1125 0.4672 0.059 Uiso calc R 1 . .
    H H3B 1.5480 -0.1663 0.5464 0.059 Uiso calc R 1 . .
    H H3C 1.4966 -0.0740 0.5377 0.059 Uiso calc R 1 . .
    C C4 1.1581(5) -0.0622(4) 0.0845(3) 0.0237(12) Uani d . 1 . .
    C C5 1.0612(7) -0.1339(5) -0.0405(4) 0.0448(18) Uani d . 1 . .
    H H5A 1.1110 -0.1749 -0.0511 0.067 Uiso calc R 1 . .
    H H5B 1.0118 -0.1132 -0.0912 0.067 Uiso calc R 1 . .
    H H5C 1.0196 -0.1608 -0.0097 0.067 Uiso calc R 1 . .
    C C6 1.1407(6) 0.0060(5) -0.0437(4) 0.0405(17) Uani d . 1 . .
    H H6A 1.1687 0.0549 -0.0096 0.061 Uiso calc R 1 . .
    H H6B 1.0723 0.0209 -0.0842 0.061 Uiso calc R 1 . .
    H H6C 1.1930 -0.0113 -0.0700 0.061 Uiso calc R 1 . .
    C C7 0.9896(4) -0.0291(3) 0.2653(3) 0.0205(11) Uani d . 1 . .
    H H7 0.9906 -0.0888 0.2679 0.025 Uiso calc R 1 . .
    C C8 0.8978(4) 0.0128(3) 0.2659(3) 0.0195(11) Uani d . 1 . .
    H H8 0.8369 -0.0181 0.2689 0.023 Uiso calc R 1 . .
    C C9 0.8936(4) 0.1001(3) 0.2622(3) 0.0155(10) Uani d . 1 . .
    C C10 0.9858(4) 0.1419(3) 0.2589(3) 0.0187(10) Uani d . 1 . .
    H H10 0.9873 0.2015 0.2576 0.022 Uiso calc R 1 . .
    C C11 1.0749(4) 0.0960(3) 0.2577(3) 0.0172(10) Uani d . 1 . .
    H H11 1.1366 0.1255 0.2544 0.021 Uiso calc R 1 . .
    C C12 0.7970(4) 0.1474(3) 0.2610(3) 0.0171(10) Uani d . 1 . .
    H H12 0.8001 0.2070 0.2581 0.020 Uiso calc R 1 . .
    C C13 0.7048(4) 0.1132(3) 0.2637(3) 0.0203(11) Uani d . 1 . .
    H H13 0.7021 0.0536 0.2672 0.024 Uiso calc R 1 . .
    C C14 0.6081(4) 0.1601(3) 0.2616(3) 0.0188(11) Uani d . 1 . .
    C C15 0.5180(4) 0.1187(3) 0.2703(3) 0.0206(11) Uani d . 1 . .
    H H15 0.5195 0.0595 0.2777 0.025 Uiso calc R 1 . .
    C C16 0.4266(4) 0.1642(3) 0.2681(3) 0.0200(11) Uani d . 1 . .
    H H16 0.3661 0.1350 0.2741 0.024 Uiso calc R 1 . .
    C C17 0.5068(4) 0.2883(3) 0.2503(4) 0.0221(11) Uani d . 1 . .
    H H17 0.5032 0.3477 0.2437 0.027 Uiso calc R 1 . .
    C C18 0.6004(4) 0.2477(3) 0.2516(3) 0.0202(11) Uani d . 1 . .
    H H18 0.6595 0.2788 0.2457 0.024 Uiso calc R 1 . .
    C C19 0.3290(4) 0.3405(3) 0.4199(3) 0.0202(11) Uani d . 1 . .
    C C20 0.3321(7) 0.2847(4) 0.5497(4) 0.0415(18) Uani d . 1 . .
    H H20A 0.2795 0.2451 0.5163 0.062 Uiso calc R 1 . .
    H H20B 0.2993 0.3154 0.5843 0.062 Uiso calc R 1 . .
    H H20C 0.3954 0.2537 0.5827 0.062 Uiso calc R 1 . .
    C C21 0.4428(6) 0.4077(4) 0.5421(4) 0.0378(16) Uani d . 1 . .
    H H21A 0.4786 0.4328 0.5064 0.057 Uiso calc R 1 . .
    H H21B 0.4969 0.3811 0.5874 0.057 Uiso calc R 1 . .
    H H21C 0.4049 0.4516 0.5617 0.057 Uiso calc R 1 . .
    C C22 0.1729(4) 0.3733(3) 0.0934(3) 0.0198(11) Uani d . 1 . .
    C C23 0.0051(6) 0.3582(5) -0.0177(4) 0.0414(17) Uani d . 1 . .
    H H23A 0.0144 0.3056 -0.0438 0.062 Uiso calc R 1 . .
    H H23B -0.0401 0.3969 -0.0577 0.062 Uiso calc R 1 . .
    H H23C -0.0298 0.3463 0.0228 0.062 Uiso calc R 1 . .
    C C24 0.1514(6) 0.4526(5) -0.0292(4) 0.0407(17) Uani d . 1 . .
    H H24A 0.1989 0.4948 0.0047 0.061 Uiso calc R 1 . .
    H H24B 0.0907 0.4807 -0.0685 0.061 Uiso calc R 1 . .
    H H24C 0.1920 0.4197 -0.0571 0.061 Uiso calc R 1 . .
loop_
    _atom_site_aniso_label
    _atom_site_aniso_U_11
    _atom_site_aniso_U_22
    _atom_site_aniso_U_33
    _atom_site_aniso_U_12
    _atom_site_aniso_U_13
    _atom_site_aniso_U_23
    Zn1 0.0141(3) 0.0210(3) 0.0169(3) 0.0026(2) 0.0046(2) -0.0017(2)
    Zn2 0.0149(3) 0.0178(3) 0.0163(3) 0.0025(2) 0.0051(2) -0.0006(2)
    S1 0.0173(6) 0.0239(7) 0.0221(7) -0.0011(5) 0.0025(5) -0.0001(5)
    S2 0.0225(7) 0.0234(7) 0.0220(7) -0.0002(5) 0.0050(5) 0.0024(5)
    S3 0.0322(8) 0.0199(7) 0.0203(7) 0.0009(6) 0.0049(6) -0.0016(5)
    S4 0.0298(8) 0.0309(8) 0.0222(7) -0.0065(6) 0.0110(6) -0.0001(6)
    S5 0.0188(7) 0.0251(7) 0.0195(7) 0.0007(5) 0.0038(5) -0.0004(5)
    S6 0.0241(7) 0.0219(7) 0.0198(7) 0.0013(5) 0.0071(5) -0.0004(5)
    S7 0.0290(7) 0.0187(6) 0.0175(6) -0.0041(5) 0.0097(5) 0.0004(5)
    S8 0.0244(7) 0.0258(7) 0.0224(7) -0.0087(6) 0.0102(6) -0.0022(5)
    N1 0.025(3) 0.027(3) 0.022(2) -0.001(2) 0.000(2) 0.000(2)
    N2 0.034(3) 0.038(3) 0.019(2) 0.007(2) 0.005(2) 0.002(2)
    N3 0.013(2) 0.019(2) 0.015(2) 0.0025(17) 0.0028(16) 0.0002(17)
    N4 0.017(2) 0.014(2) 0.019(2) 0.0017(17) 0.0058(17) 0.0012(17)
    N5 0.032(3) 0.034(3) 0.019(2) -0.001(2) 0.002(2) 0.002(2)
    N6 0.039(3) 0.027(3) 0.014(2) -0.012(2) 0.008(2) 0.0019(19)
    C1 0.026(3) 0.021(3) 0.017(3) 0.002(2) 0.006(2) -0.001(2)
    C2 0.047(4) 0.045(4) 0.025(3) -0.005(3) -0.001(3) 0.012(3)
    C3 0.029(3) 0.047(4) 0.031(3) -0.008(3) -0.008(3) 0.004(3)
    C4 0.022(3) 0.031(3) 0.017(3) 0.006(2) 0.006(2) 0.001(2)
    C5 0.060(5) 0.046(4) 0.021(3) 0.000(4) 0.003(3) -0.007(3)
    C6 0.043(4) 0.056(5) 0.022(3) 0.000(3) 0.010(3) 0.008(3)
    C7 0.019(3) 0.018(3) 0.027(3) 0.004(2) 0.011(2) 0.003(2)
    C8 0.018(3) 0.015(2) 0.026(3) -0.002(2) 0.008(2) 0.001(2)
    C9 0.019(3) 0.014(2) 0.013(2) -0.0002(19) 0.0041(19) -0.0012(18)
    C10 0.019(3) 0.013(2) 0.025(3) 0.001(2) 0.007(2) 0.002(2)
    C11 0.014(2) 0.014(2) 0.023(3) -0.0008(19) 0.006(2) 0.000(2)
    C12 0.017(3) 0.014(2) 0.021(3) -0.0019(19) 0.006(2) -0.0005(19)
    C13 0.020(3) 0.014(2) 0.027(3) 0.000(2) 0.008(2) 0.006(2)
    C14 0.017(3) 0.018(3) 0.020(3) 0.000(2) 0.004(2) 0.002(2)
    C15 0.021(3) 0.017(3) 0.025(3) -0.002(2) 0.009(2) 0.005(2)
    C16 0.022(3) 0.017(3) 0.022(3) -0.003(2) 0.009(2) 0.001(2)
    C17 0.018(3) 0.013(2) 0.036(3) -0.002(2) 0.010(2) 0.000(2)
    C18 0.020(3) 0.014(2) 0.028(3) -0.003(2) 0.010(2) 0.002(2)
    C19 0.021(3) 0.020(3) 0.022(3) 0.001(2) 0.009(2) 0.001(2)
    C20 0.072(5) 0.031(3) 0.026(3) -0.019(3) 0.022(3) 0.005(3)
    C21 0.052(4) 0.040(4) 0.020(3) -0.018(3) 0.010(3) -0.005(3)
    C22 0.021(3) 0.021(3) 0.016(3) 0.005(2) 0.004(2) -0.002(2)
    C23 0.037(4) 0.053(4) 0.022(3) -0.002(3) -0.007(3) 0.008(3)
    C24 0.048(4) 0.045(4) 0.025(3) -0.001(3) 0.005(3) 0.011(3)
_geom_special_details
;
All e.s.d.'s (except the e.s.d. in the dihedral angle between two l.s. planes)
are estimated using the full covariance matrix. The cell e.s.d.'s are taken
into account individually in the estimation of e.s.d.'s in distances, angles
and torsion angles; correlations between e.s.d.'s in cell parameters are only
used when they are defined by crystal symmetry. An approximate (isotropic)
treatment of cell e.s.d.'s is used for estimating e.s.d.'s involving l.s.
planes.
;
loop_
    _geom_bond_atom_site_label_1
    _geom_bond_atom_site_label_2
    _geom_bond_site_symmetry_2
    _geom_bond_distance
    _geom_bond_publ_flag
    Zn1 N3 . 2.061(4) ?
    Zn1 S1 . 2.3204(15) ?
    Zn1 S3 . 2.3613(16) ?
    Zn1 S4 . 2.5200(16) ?
    Zn1 S2 . 2.6650(16) ?
    Zn2 N4 . 2.071(4) ?
    Zn2 S5 . 2.3488(15) ?
    Zn2 S7 . 2.3964(15) ?
    Zn2 S8 . 2.4918(16) ?
    Zn2 S6 . 2.6223(16) ?
    S1 C1 . 1.746(6) ?
    S2 C1 . 1.716(6) ?
    S3 C4 . 1.736(6) ?
    S4 C4 . 1.721(6) ?
    S5 C22 . 1.730(6) ?
    S6 C22 . 1.711(6) ?
    S7 C19 . 1.732(6) ?
    S8 C19 . 1.733(6) ?
    N1 C1 . 1.323(7) ?
    N1 C2 . 1.466(8) ?
    N1 C3 . 1.475(8) ?
    N2 C4 . 1.328(7) ?
    N2 C6 . 1.463(9) ?
    N2 C5 . 1.466(9) ?
    N3 C11 . 1.348(7) ?
    N3 C7 . 1.348(7) ?
    N4 C16 . 1.339(7) ?
    N4 C17 . 1.349(7) ?
    N5 C22 . 1.343(7) ?
    N5 C23 . 1.460(8) ?
    N5 C24 . 1.463(8) ?
    N6 C19 . 1.319(7) ?
    N6 C21 . 1.460(8) ?
    N6 C20 . 1.470(7) ?
    C2 H2A . 0.9800 ?
    C2 H2B . 0.9800 ?
    C2 H2C . 0.9800 ?
    C3 H3A . 0.9800 ?
    C3 H3B . 0.9800 ?
    C3 H3C . 0.9800 ?
    C5 H5A . 0.9800 ?
    C5 H5B . 0.9800 ?
    C5 H5C . 0.9800 ?
    C6 H6A . 0.9800 ?
    C6 H6B . 0.9800 ?
    C6 H6C . 0.9800 ?
    C7 C8 . 1.376(7) ?
    C7 H7 . 0.9500 ?
    C8 C9 . 1.391(7) ?
    C8 H8 . 0.9500 ?
    C9 C10 . 1.391(7) ?
    C9 C12 . 1.463(7) ?
    C10 C11 . 1.380(7) ?
    C10 H10 . 0.9500 ?
    C11 H11 . 0.9500 ?
    C12 C13 . 1.336(7) ?
    C12 H12 . 0.9500 ?
    C13 C14 . 1.458(7) ?
    C13 H13 . 0.9500 ?
    C14 C15 . 1.399(7) ?
    C14 C18 . 1.403(7) ?
    C15 C16 . 1.387(8) ?
    C15 H15 . 0.9500 ?
    C16 H16 . 0.9500 ?
    C17 C18 . 1.377(8) ?
    C17 H17 . 0.9500 ?
    C18 H18 . 0.9500 ?
    C20 H20A . 0.9800 ?
    C20 H20B . 0.9800 ?
    C20 H20C . 0.9800 ?
    C21 H21A . 0.9800 ?
    C21 H21B . 0.9800 ?
    C21 H21C . 0.9800 ?
    C23 H23A . 0.9800 ?
    C23 H23B . 0.9800 ?
    C23 H23C . 0.9800 ?
    C24 H24A . 0.9800 ?
    C24 H24B . 0.9800 ?
    C24 H24C . 0.9800 ?
loop_
    _geom_angle_atom_site_label_1
    _geom_angle_atom_site_label_2
    _geom_angle_atom_site_label_3
    _geom_angle_site_symmetry_1
    _geom_angle_site_symmetry_3
    _geom_angle
    _geom_angle_publ_flag
    N3 Zn1 S1 . . 118.77(13) ?
    N3 Zn1 S3 . . 105.66(13) ?
    S1 Zn1 S3 . . 135.17(6) ?
    N3 Zn1 S4 . . 95.51(13) ?
    S1 Zn1 S4 . . 105.14(6) ?
    S3 Zn1 S4 . . 74.56(6) ?
    N3 Zn1 S2 . . 94.15(13) ?
    S1 Zn1 S2 . . 72.64(5) ?
    S3 Zn1 S2 . . 99.84(6) ?
    S4 Zn1 S2 . . 169.86(5) ?
    N4 Zn2 S5 . . 118.30(13) ?
    N4 Zn2 S7 . . 99.78(13) ?
    S5 Zn2 S7 . . 141.40(6) ?
    N4 Zn2 S8 . . 99.85(13) ?
    S5 Zn2 S8 . . 102.88(6) ?
    S7 Zn2 S8 . . 74.71(5) ?
    N4 Zn2 S6 . . 94.87(12) ?
    S5 Zn2 S6 . . 72.73(5) ?
    S7 Zn2 S6 . . 99.46(5) ?
    S8 Zn2 S6 . . 164.88(5) ?
    C1 S1 Zn1 . . 89.75(19) ?
    C1 S2 Zn1 . . 79.62(19) ?
    C4 S3 Zn1 . . 85.7(2) ?
    C4 S4 Zn1 . . 81.14(19) ?
    C22 S5 Zn2 . . 88.47(19) ?
    C22 S6 Zn2 . . 80.31(19) ?
    C19 S7 Zn2 . . 84.58(19) ?
    C19 S8 Zn2 . . 81.66(18) ?
    C1 N1 C2 . . 121.0(5) ?
    C1 N1 C3 . . 121.7(5) ?
    C2 N1 C3 . . 116.9(5) ?
    C4 N2 C6 . . 123.0(6) ?
    C4 N2 C5 . . 122.4(6) ?
    C6 N2 C5 . . 114.5(5) ?
    C11 N3 C7 . . 117.5(5) ?
    C11 N3 Zn1 . . 124.7(4) ?
    C7 N3 Zn1 . . 117.7(4) ?
    C16 N4 C17 . . 118.0(5) ?
    C16 N4 Zn2 . . 125.4(4) ?
    C17 N4 Zn2 . . 116.6(4) ?
    C22 N5 C23 . . 121.7(5) ?
    C22 N5 C24 . . 121.0(5) ?
    C23 N5 C24 . . 116.7(5) ?
    C19 N6 C21 . . 123.2(5) ?
    C19 N6 C20 . . 122.5(5) ?
    C21 N6 C20 . . 114.3(5) ?
    N1 C1 S2 . . 122.2(4) ?
    N1 C1 S1 . . 119.9(4) ?
    S2 C1 S1 . . 117.9(3) ?
    N1 C2 H2A . . 109.5 ?
    N1 C2 H2B . . 109.5 ?
    H2A C2 H2B . . 109.5 ?
    N1 C2 H2C . . 109.5 ?
    H2A C2 H2C . . 109.5 ?
    H2B C2 H2C . . 109.5 ?
    N1 C3 H3A . . 109.5 ?
    N1 C3 H3B . . 109.5 ?
    H3A C3 H3B . . 109.5 ?
    N1 C3 H3C . . 109.5 ?
    H3A C3 H3C . . 109.5 ?
    H3B C3 H3C . . 109.5 ?
    N2 C4 S4 . . 121.9(5) ?
    N2 C4 S3 . . 120.3(5) ?
    S4 C4 S3 . . 117.8(3) ?
    N2 C5 H5A . . 109.5 ?
    N2 C5 H5B . . 109.5 ?
    H5A C5 H5B . . 109.5 ?
    N2 C5 H5C . . 109.5 ?
    H5A C5 H5C . . 109.5 ?
    H5B C5 H5C . . 109.5 ?
    N2 C6 H6A . . 109.5 ?
    N2 C6 H6B . . 109.5 ?
    H6A C6 H6B . . 109.5 ?
    N2 C6 H6C . . 109.5 ?
    H6A C6 H6C . . 109.5 ?
    H6B C6 H6C . . 109.5 ?
    N3 C7 C8 . . 122.5(5) ?
    N3 C7 H7 . . 118.8 ?
    C8 C7 H7 . . 118.8 ?
    C7 C8 C9 . . 120.3(5) ?
    C7 C8 H8 . . 119.9 ?
    C9 C8 H8 . . 119.9 ?
    C8 C9 C10 . . 117.2(5) ?
    C8 C9 C12 . . 122.3(5) ?
    C10 C9 C12 . . 120.5(5) ?
    C11 C10 C9 . . 119.6(5) ?
    C11 C10 H10 . . 120.2 ?
    C9 C10 H10 . . 120.2 ?
    N3 C11 C10 . . 123.0(5) ?
    N3 C11 H11 . . 118.5 ?
    C10 C11 H11 . . 118.5 ?
    C13 C12 C9 . . 124.9(5) ?
    C13 C12 H12 . . 117.5 ?
    C9 C12 H12 . . 117.5 ?
    C12 C13 C14 . . 125.0(5) ?
    C12 C13 H13 . . 117.5 ?
    C14 C13 H13 . . 117.5 ?
    C15 C14 C18 . . 116.9(5) ?
    C15 C14 C13 . . 120.5(5) ?
    C18 C14 C13 . . 122.6(5) ?
    C16 C15 C14 . . 119.8(5) ?
    C16 C15 H15 . . 120.1 ?
    C14 C15 H15 . . 120.1 ?
    N4 C16 C15 . . 122.7(5) ?
    N4 C16 H16 . . 118.7 ?
    C15 C16 H16 . . 118.7 ?
    N4 C17 C18 . . 122.9(5) ?
    N4 C17 H17 . . 118.6 ?
    C18 C17 H17 . . 118.6 ?
    C17 C18 C14 . . 119.8(5) ?
    C17 C18 H18 . . 120.1 ?
    C14 C18 H18 . . 120.1 ?
    N6 C19 S7 . . 120.3(4) ?
    N6 C19 S8 . . 121.9(4) ?
    S7 C19 S8 . . 117.8(3) ?
    N6 C20 H20A . . 109.5 ?
    N6 C20 H20B . . 109.5 ?
    H20A C20 H20B . . 109.5 ?
    N6 C20 H20C . . 109.5 ?
    H20A C20 H20C . . 109.5 ?
    H20B C20 H20C . . 109.5 ?
    N6 C21 H21A . . 109.5 ?
    N6 C21 H21B . . 109.5 ?
    H21A C21 H21B . . 109.5 ?
    N6 C21 H21C . . 109.5 ?
    H21A C21 H21C . . 109.5 ?
    H21B C21 H21C . . 109.5 ?
    N5 C22 S6 . . 121.2(4) ?
    N5 C22 S5 . . 120.4(4) ?
    S6 C22 S5 . . 118.4(3) ?
    N5 C23 H23A . . 109.5 ?
    N5 C23 H23B . . 109.5 ?
    H23A C23 H23B . . 109.5 ?
    N5 C23 H23C . . 109.5 ?
    H23A C23 H23C . . 109.5 ?
    H23B C23 H23C . . 109.5 ?
    N5 C24 H24A . . 109.5 ?
    N5 C24 H24B . . 109.5 ?
    H24A C24 H24B . . 109.5 ?
    N5 C24 H24C . . 109.5 ?
    H24A C24 H24C . . 109.5 ?
    H24B C24 H24C . . 109.5 ?
loop_
    _geom_torsion_atom_site_label_1
    _geom_torsion_atom_site_label_2
    _geom_torsion_atom_site_label_3
    _geom_torsion_atom_site_label_4
    _geom_torsion_site_symmetry_1
    _geom_torsion_site_symmetry_2
    _geom_torsion_site_symmetry_3
    _geom_torsion_site_symmetry_4
    _geom_torsion
    _geom_torsion_publ_flag
    N3 Zn1 S1 C1 . . . . 87.2(2) ?
    S3 Zn1 S1 C1 . . . . -84.5(2) ?
    S4 Zn1 S1 C1 . . . . -167.63(19) ?
    S2 Zn1 S1 C1 . . . . 2.06(18) ?
    N3 Zn1 S2 C1 . . . . -121.0(2) ?
    S1 Zn1 S2 C1 . . . . -2.13(19) ?
    S3 Zn1 S2 C1 . . . . 132.29(19) ?
    S4 Zn1 S2 C1 . . . . 76.7(4) ?
    N3 Zn1 S3 C4 . . . . 86.0(2) ?
    S1 Zn1 S3 C4 . . . . -101.6(2) ?
    S4 Zn1 S3 C4 . . . . -5.44(19) ?
    S2 Zn1 S3 C4 . . . . -176.78(19) ?
    N3 Zn1 S4 C4 . . . . -99.2(2) ?
    S1 Zn1 S4 C4 . . . . 139.0(2) ?
    S3 Zn1 S4 C4 . . . . 5.5(2) ?
    S2 Zn1 S4 C4 . . . . 63.0(4) ?
    N4 Zn2 S5 C22 . . . . -88.2(2) ?
    S7 Zn2 S5 C22 . . . . 81.4(2) ?
    S8 Zn2 S5 C22 . . . . 162.95(18) ?
    S6 Zn2 S5 C22 . . . . -2.06(18) ?
    N4 Zn2 S6 C22 . . . . 120.3(2) ?
    S5 Zn2 S6 C22 . . . . 2.11(18) ?
    S7 Zn2 S6 C22 . . . . -138.96(18) ?
    S8 Zn2 S6 C22 . . . . -73.1(3) ?
    N4 Zn2 S7 C19 . . . . -90.9(2) ?
    S5 Zn2 S7 C19 . . . . 98.4(2) ?
    S8 Zn2 S7 C19 . . . . 6.76(19) ?
    S6 Zn2 S7 C19 . . . . 172.47(19) ?
    N4 Zn2 S8 C19 . . . . 90.7(2) ?
    S5 Zn2 S8 C19 . . . . -147.03(19) ?
    S7 Zn2 S8 C19 . . . . -6.80(19) ?
    S6 Zn2 S8 C19 . . . . -75.8(3) ?
    S1 Zn1 N3 C11 . . . . 66.9(4) ?
    S3 Zn1 N3 C11 . . . . -119.2(4) ?
    S4 Zn1 N3 C11 . . . . -43.7(4) ?
    S2 Zn1 N3 C11 . . . . 139.4(4) ?
    S1 Zn1 N3 C7 . . . . -117.8(4) ?
    S3 Zn1 N3 C7 . . . . 56.1(4) ?
    S4 Zn1 N3 C7 . . . . 131.6(4) ?
    S2 Zn1 N3 C7 . . . . -45.3(4) ?
    S5 Zn2 N4 C16 . . . . -65.3(5) ?
    S7 Zn2 N4 C16 . . . . 121.2(4) ?
    S8 Zn2 N4 C16 . . . . 45.2(4) ?
    S6 Zn2 N4 C16 . . . . -138.3(4) ?
    S5 Zn2 N4 C17 . . . . 115.6(4) ?
    S7 Zn2 N4 C17 . . . . -57.9(4) ?
    S8 Zn2 N4 C17 . . . . -133.9(4) ?
    S6 Zn2 N4 C17 . . . . 42.6(4) ?
    C2 N1 C1 S2 . . . . -2.5(8) ?
    C3 N1 C1 S2 . . . . -175.3(5) ?
    C2 N1 C1 S1 . . . . 179.0(5) ?
    C3 N1 C1 S1 . . . . 6.2(8) ?
    Zn1 S2 C1 N1 . . . . -175.5(5) ?
    Zn1 S2 C1 S1 . . . . 3.1(3) ?
    Zn1 S1 C1 N1 . . . . 175.1(5) ?
    Zn1 S1 C1 S2 . . . . -3.5(3) ?
    C6 N2 C4 S4 . . . . -1.6(9) ?
    C5 N2 C4 S4 . . . . 179.1(5) ?
    C6 N2 C4 S3 . . . . 179.3(5) ?
    C5 N2 C4 S3 . . . . -0.1(9) ?
    Zn1 S4 C4 N2 . . . . 172.6(5) ?
    Zn1 S4 C4 S3 . . . . -8.2(3) ?
    Zn1 S3 C4 N2 . . . . -172.1(5) ?
    Zn1 S3 C4 S4 . . . . 8.7(3) ?
    C11 N3 C7 C8 . . . . 0.2(8) ?
    Zn1 N3 C7 C8 . . . . -175.4(4) ?
    N3 C7 C8 C9 . . . . 0.0(8) ?
    C7 C8 C9 C10 . . . . -0.8(8) ?
    C7 C8 C9 C12 . . . . 178.7(5) ?
    C8 C9 C10 C11 . . . . 1.4(8) ?
    C12 C9 C10 C11 . . . . -178.1(5) ?
    C7 N3 C11 C10 . . . . 0.4(8) ?
    Zn1 N3 C11 C10 . . . . 175.7(4) ?
    C9 C10 C11 N3 . . . . -1.3(8) ?
    C8 C9 C12 C13 . . . . 0.4(8) ?
    C10 C9 C12 C13 . . . . 179.8(5) ?
    C9 C12 C13 C14 . . . . -179.3(5) ?
    C12 C13 C14 C15 . . . . -175.5(5) ?
    C12 C13 C14 C18 . . . . 4.0(9) ?
    C18 C14 C15 C16 . . . . 0.6(8) ?
    C13 C14 C15 C16 . . . . -179.9(5) ?
    C17 N4 C16 C15 . . . . -0.7(8) ?
    Zn2 N4 C16 C15 . . . . -179.8(4) ?
    C14 C15 C16 N4 . . . . 0.0(8) ?
    C16 N4 C17 C18 . . . . 0.9(8) ?
    Zn2 N4 C17 C18 . . . . -179.9(4) ?
    N4 C17 C18 C14 . . . . -0.4(9) ?
    C15 C14 C18 C17 . . . . -0.4(8) ?
    C13 C14 C18 C17 . . . . -179.9(5) ?
    C21 N6 C19 S7 . . . . -2.6(9) ?
    C20 N6 C19 S7 . . . . 178.3(5) ?
    C21 N6 C19 S8 . . . . 176.5(5) ?
    C20 N6 C19 S8 . . . . -2.6(9) ?
    Zn2 S7 C19 N6 . . . . 168.5(5) ?
    Zn2 S7 C19 S8 . . . . -10.6(3) ?
    Zn2 S8 C19 N6 . . . . -168.9(5) ?
    Zn2 S8 C19 S7 . . . . 10.3(3) ?
    C23 N5 C22 S6 . . . . 176.4(5) ?
    C24 N5 C22 S6 . . . . 5.4(8) ?
    C23 N5 C22 S5 . . . . -3.7(8) ?
    C24 N5 C22 S5 . . . . -174.8(5) ?
    Zn2 S6 C22 N5 . . . . 176.8(5) ?
    Zn2 S6 C22 S5 . . . . -3.1(3) ?
    Zn2 S5 C22 N5 . . . . -176.4(5) ?
    Zn2 S5 C22 S6 . . . . 3.4(3) ?
loop_
    _geom_hbond_atom_site_label_D
    _geom_hbond_atom_site_label_H
    _geom_hbond_atom_site_label_A
    _geom_hbond_site_symmetry_A
    _geom_hbond_distance_DH
    _geom_hbond_distance_HA
    _geom_hbond_distance_DA
    _geom_hbond_angle_DHA
    _geom_hbond_publ_flag
    C13 H13 S6 2_645 0.95 2.81 3.636(5) 146 y
    C18 H18 Cg1 2_755 0.95 2.76 3.589(5) 146 y
    C24 H24b Cg2 4_465 0.98 2.93 3.638(7) 130 y
