# Supplementary material for: (μ-1,2-Di-4-pyridylethyl­ene-κ2 N:N′)bis­[bis­(N,N-dimethyl­dithio­carbamato-κ2 S,S′)zinc(II)]
Source: Acta Crystallogr Sect E Struct Rep Online. 2009 Oct 31;65(Pt 11):m1474. doi: 10.1107/S1600536809044249 (PMC2971210; doi:10.1107/S1600536809044249)
Supplement: Supplementary file 2 [file e-65-m1474-Isup2.hkl]

# 
# h,k,l, Fc-squared, Fo-squared, sigma(Fo-squared) and status flag 
# 
data_I
_shelx_title '  _cd0233' 
_shelx_refln_list_code          4 
_shelx_F_calc_maximum      504.20 
_exptl_crystal_F_000      1632.00 
_reflns_d_resolution_high  0.7964 
 
loop_ 
 _symmetry_equiv_pos_as_xyz 
 'x, y, z' 
 '-x, y+1/2, -z+1/2' 
 '-x, -y, -z' 
 'x, -y-1/2, z-1/2' 
 
_cell_length_a    13.0610 
_cell_length_b    15.9044 
_cell_length_c    17.6581 
_cell_angle_alpha  90.000 
_cell_angle_beta  108.443 
_cell_angle_gamma  90.000 
 
_shelx_F_squared_multiplier     1.000 
 
loop_ 
 _refln_index_h 
 _refln_index_k 
 _refln_index_l 
 _refln_F_squared_calc 
 _refln_F_squared_meas 
 _refln_F_squared_sigma 
 _refln_observed_status 
   2   0   0    70028.34    74856.76   1079.33 o 
   3   0   0     1373.31     1687.01    153.31 o 
   4   0   0     5869.15     6088.42    148.42 o 
   5   0   0      437.71      343.11     98.25 o 
   6   0   0     1172.87     1211.33    123.75 o 
   7   0   0      374.35      266.66     73.74 o 
   8   0   0     4189.32     3761.56    455.27 o 
   9   0   0      188.34      329.09     64.51 o 
  10   0   0    18179.60    16499.60    509.81 o 
  11   0   0        8.04      -59.06     58.25 o 
  12   0   0    17691.73    18858.15    875.62 o 
  13   0   0       36.66      200.83     84.48 o 
  14   0   0     8473.55     9579.85    784.64 o 
  15   0   0        7.01      130.74     91.32 o 
   1   1   0    10633.08     8101.81    267.38 o 
   2   1   0    13112.31    12412.89    203.18 o 
   3   1   0     6253.96     6070.20    324.95 o 
   4   1   0    21002.26    19858.73    206.11 o 
   5   1   0     4785.95     4209.51     88.14 o 
   6   1   0    30195.90    29172.52    315.69 o 
   7   1   0     2289.25     1775.81    190.60 o 
   8   1   0     5761.37     6093.88    349.80 o 
   9   1   0      497.45      406.16    100.36 o 
  10   1   0       69.08       60.32     52.99 o 
  11   1   0     1415.41     1607.31     90.61 o 
  12   1   0       18.90       42.69     19.41 o 
  13   1   0      488.57      548.19     76.61 o 
  14   1   0     1812.40     2098.62    126.88 o 
  15   1   0      144.61      209.52     87.71 o 
   0   2   0      245.34      260.38     17.99 o 
   1   2   0    24287.71    21132.80    237.50 o 
   2   2   0        1.76      -12.35      8.24 o 
   3   2   0     7880.96     7314.75    146.44 o 
   4   2   0     1021.31      924.80    143.86 o 
   5   2   0     5389.17     4091.90     99.76 o 
   6   2   0      646.41      821.76     72.09 o 
   7   2   0    17586.38    17019.24    253.06 o 
   8   2   0      363.17      343.04     59.94 o 
   9   2   0     2182.46     2463.68    178.22 o 
  10   2   0       85.61       94.94     91.99 o 
  11   2   0      932.00      946.76    110.02 o 
  12   2   0      588.52      543.05     97.66 o 
  13   2   0     1606.62     1718.12    124.11 o 
  14   2   0      336.36      324.89     94.28 o 
  15   2   0      354.94      497.04    187.58 o 
   2   3   0    16388.19    17659.59    250.73 o 
   3   3   0     7090.77     5971.94    149.70 o 
   4   3   0     6808.15     6417.13    161.14 o 
   5   3   0      588.33      388.77     57.95 o 
   6   3   0      599.94      524.98     62.96 o 
   7   3   0      576.67      771.62     97.22 o 
   8   3   0     1355.61     1530.11    148.72 o 
   9   3   0       11.24       35.20     40.06 o 
  10   3   0     2495.41     2570.86    172.75 o 
  11   3   0     1816.02     1690.90    128.36 o 
  12   3   0      202.13      162.01     42.19 o 
  13   3   0      979.13     1391.35    133.38 o 
  14   3   0     2574.00     2780.88    186.37 o 
  15   3   0       12.05      113.39     57.93 o 
   0   4   0    20479.33    23458.02    385.17 o 
   3   4   0     1301.30     1207.16     78.28 o 
   4   4   0     1508.83     1614.68    126.68 o 
   5   4   0     4263.50     4208.14    150.30 o 
   6   4   0    12797.83    13375.89    281.87 o 
   7   4   0     1783.62     1616.41    109.24 o 
   8   4   0     2129.60     1993.38    200.32 o 
   9   4   0     1632.55     1358.64    199.03 o 
  10   4   0     4014.40     4143.85    265.68 o 
  11   4   0     1029.65     1111.22     97.00 o 
  12   4   0     3146.01     3367.32    199.50 o 
  13   4   0      355.55      280.37     41.40 o 
  14   4   0      304.83      362.85     84.74 o 
  15   4   0      177.84      112.54     64.78 o 
   1   5   0       46.21      168.65     30.70 o 
   2   5   0     5451.04     4617.85    307.53 o 
   3   5   0      754.02      749.95     55.49 o 
   4   5   0       42.08       39.79     14.13 o 
   5   5   0     2546.59     3025.52    279.70 o 
   6   5   0      325.05      349.88     41.86 o 
   7   5   0     1421.73     1951.04    170.07 o 
   8   5   0      214.54      133.40     32.86 o 
   9   5   0     2575.27     2528.92    167.19 o 
  10   5   0     3344.73     3457.79    234.69 o 
  11   5   0     3031.97     3139.01    184.37 o 
  12   5   0     2364.93     2515.23    187.40 o 
  13   5   0     3509.14     3555.62    177.25 o 
  14   5   0       83.60      207.39     47.65 o 
  15   5   0      885.62      752.55     71.84 o 
   0   6   0      620.77      756.15    114.11 o 
   1   6   0     8038.94     6891.55    145.76 o 
   2   6   0       98.14      100.43     17.89 o 
   3   6   0       32.79       44.64     23.46 o 
   4   6   0      803.16      743.98     62.72 o 
   5   6   0     3049.26     2865.67    315.96 o 
   6   6   0      135.82       93.84     32.90 o 
   7   6   0     8802.14     8902.83    374.33 o 
   8   6   0       61.46       68.93     27.27 o 
   9   6   0      461.75      608.79     99.40 o 
  10   6   0      549.78      545.56     85.31 o 
  11   6   0       12.53       23.58     23.58 o 
  12   6   0       45.84       36.15     53.19 o 
  13   6   0      138.77      169.54     40.74 o 
  14   6   0      233.11      326.53    103.17 o 
   1   7   0      596.51      565.79     48.66 o 
   2   7   0      540.99      705.03     62.43 o 
   3   7   0     1336.20     1471.17    113.14 o 
   4   7   0    16627.60    15812.33    212.80 o 
   5   7   0     1118.26     1180.25    108.47 o 
   6   7   0    23418.59    22753.77    385.59 o 
   7   7   0       90.02      189.30     30.68 o 
   8   7   0     6195.19     6118.58    220.92 o 
   9   7   0       25.33       48.41     54.92 o 
  10   7   0       45.09       78.36     88.62 o 
  11   7   0       34.82       62.38     43.10 o 
  12   7   0      226.10      318.83     59.56 o 
  13   7   0       50.94      133.88     53.63 o 
  14   7   0        3.01      106.37     34.77 o 
   0   8   0    11137.26     9461.22    385.94 o 
   1   8   0      562.09     1064.40     81.53 o 
   2   8   0    22778.65    22820.08    253.59 o 
   3   8   0       17.71       46.31     28.04 o 
   4   8   0      265.12      355.71     45.32 o 
   5   8   0      568.71      628.24     77.93 o 
   6   8   0     2706.42     2805.49    167.25 o 
   7   8   0        7.36       22.27     29.60 o 
   8   8   0     2563.95     2825.93    231.17 o 
   9   8   0      978.02      702.55     65.37 o 
  10   8   0     6305.21     6309.18    105.83 o 
  11   8   0     2203.36     1949.34    393.74 o 
  12   8   0    18471.39    19656.28    789.92 o 
  13   8   0     1179.38      976.05     77.18 o 
  14   8   0     4410.00     4525.58    244.17 o 
   1   9   0     6043.50     6180.91    137.41 o 
   2   9   0     2987.10     2792.23     96.48 o 
   3   9   0     4516.52     3951.57    104.90 o 
   5   9   0     5425.93     5959.22    121.87 o 
   6   9   0    11491.86    11462.36    243.46 o 
   7   9   0        0.21      468.38     85.66 o 
   8   9   0     4861.38     4984.76    158.47 o 
   9   9   0        4.06       48.96     87.82 o 
  10   9   0      901.75      703.03    118.17 o 
  11   9   0     5367.10     4606.33    145.04 o 
  12   9   0       15.37       99.36     36.44 o 
  13   9   0     4440.33     4846.07    212.39 o 
   0  10   0     7927.60     7187.27    332.75 o 
   1  10   0      220.65      364.69     36.90 o 
   2  10   0     2139.24     2093.28    117.86 o 
   3  10   0     1316.46     1329.03     69.33 o 
   4  10   0        8.40       37.80     22.28 o 
   5  10   0    31590.46    32205.69    622.80 o 
   6  10   0      404.08      517.18     52.21 o 
   7  10   0     2978.96     2986.47    138.33 o 
   8  10   0        5.94       93.59     26.99 o 
   9  10   0      479.59      541.84     58.65 o 
  10  10   0       11.58       89.23     31.26 o 
  11  10   0      129.07      134.23     43.65 o 
  12  10   0       26.83       34.26     67.06 o 
  13  10   0       76.82      119.80     72.30 o 
   1  11   0    10167.29    11352.75    263.93 o 
   2  11   0    17864.96    16876.97    525.04 o 
   3  11   0       39.46       80.50     33.51 o 
   4  11   0    11670.99    11532.92    221.38 o 
   5  11   0     1556.53     1475.28     84.38 o 
   6  11   0     6705.95     6768.87    218.94 o 
   7  11   0      157.81      226.11     45.28 o 
   8  11   0     1311.30     1347.22    102.25 o 
   9  11   0      108.64      119.33     66.07 o 
  10  11   0     1011.39      943.75     72.67 o 
  11  11   0     3397.50     2866.29    164.03 o 
  12  11   0       25.62       22.88     48.80 o 
   0  12   0    10268.09     9833.90    331.15 o 
   1  12   0     1892.76     2051.41    151.69 o 
   2  12   0     5323.18     4982.84    129.92 o 
   3  12   0     3380.59     3358.18    154.86 o 
   4  12   0        3.45      104.34     31.66 o 
   5  12   0       96.64       66.13     27.12 o 
   6  12   0     4179.39     3966.31    106.81 o 
   7  12   0      714.78     1169.53     77.88 o 
   8  12   0     1659.09     1815.50    125.86 o 
   9  12   0      845.03      807.22     77.97 o 
  10  12   0     1168.49     1223.29    115.02 o 
  11  12   0      598.57      575.16     53.26 o 
  12  12   0      275.77      266.52     41.96 o 
   1  13   0    27916.54    27616.65    477.26 o 
   2  13   0     1446.93     1527.99    105.48 o 
   3  13   0     3227.14     3312.37    138.25 o 
   4  13   0      623.52      500.86     58.90 o 
   5  13   0     1984.85     2010.26     88.24 o 
   6  13   0      154.80      108.00     24.91 o 
   7  13   0       12.97      253.74     33.86 o 
   8  13   0       31.85      211.99     63.92 o 
   9  13   0       26.23       47.66     43.31 o 
  10  13   0      131.26       59.74     47.28 o 
  11  13   0      967.76      807.23     89.29 o 
   0  14   0        2.85       11.26    137.95 o 
   1  14   0     1552.74     1428.79    107.85 o 
   2  14   0      931.71      942.37     70.04 o 
   3  14   0     2129.14     2152.92    218.50 o 
   4  14   0     2981.38     2991.60    121.66 o 
   5  14   0     1036.96      948.96     81.66 o 
   6  14   0     3450.28     3200.13    111.67 o 
   7  14   0     2503.07     2867.50    120.08 o 
   8  14   0      312.61      481.19     68.17 o 
   9  14   0     1815.03     1564.82    116.11 o 
  10  14   0      290.79      360.66     51.25 o 
  11  14   0      541.24      486.93     49.44 o 
   1  15   0      733.47     1137.66     78.59 o 
   2  15   0     2389.48     2523.39    149.63 o 
   3  15   0      121.39       76.25     34.99 o 
   4  15   0      150.63      143.79     23.59 o 
   5  15   0      446.48      502.61     49.12 o 
   6  15   0     7710.91     7525.59    110.03 o 
   7  15   0      156.32      127.65     25.63 o 
   8  15   0     4092.07     4378.24    206.40 o 
   9  15   0        0.90       49.32     20.77 o 
  10  15   0       40.26      149.90     34.85 o 
   0  16   0      900.17      941.18     92.63 o 
   1  16   0       39.35      104.21     77.13 o 
   2  16   0     2256.30     2379.67    151.57 o 
   3  16   0     1060.31     1113.32     87.38 o 
   4  16   0     1198.20     1285.31     98.49 o 
   5  16   0       23.98      115.62     31.74 o 
   6  16   0       59.84      143.31     23.34 o 
   7  16   0       46.46       95.79     24.39 o 
   8  16   0      344.70      262.97     38.85 o 
   9  16   0      377.22      349.10     42.35 o 
   1  17   0     2211.03     2345.63    145.53 o 
   2  17   0       62.92      118.65     35.23 o 
   3  17   0      422.63      311.32     42.13 o 
   4  17   0       41.43      118.51     27.39 o 
   5  17   0       25.46      143.10     29.53 o 
   6  17   0       12.69      367.26     51.52 o 
   7  17   0      571.91      644.06     51.71 o 
   8  17   0       87.78       69.49     23.66 o 
   0  18   0       17.74       36.50     33.91 o 
   1  18   0      195.36      251.94     36.21 o 
   2  18   0      485.50      425.78     54.61 o 
   3  18   0      905.22      929.94     76.45 o 
   4  18   0       46.68       71.26     76.14 o 
   5  18   0      916.72      960.28     89.02 o 
   6  18   0       73.13      128.18     29.31 o 
   1  19   0     1034.51     1180.62    150.17 o 
   2  19   0       27.09      131.63     37.48 o 
   3  19   0       14.23       74.87     26.59 o 
   4  19   0      785.02      801.31     98.79 o 
 -15   1   1       30.46      100.46     42.43 o 
 -14   1   1      673.12      747.70    106.74 o 
 -13   1   1      457.99      537.88     66.61 o 
 -12   1   1       37.97       60.09    118.34 o 
 -11   1   1     1873.05      971.65    405.68 o 
 -10   1   1      516.46      588.99    119.44 o 
  -9   1   1        4.77        3.14      6.42 o 
  -8   1   1     7531.80     8274.60    137.16 o 
  -7   1   1       39.57      482.68     51.92 o 
  -6   1   1    19805.00    18514.58    221.13 o 
  -5   1   1      878.40      870.96     69.37 o 
  -4   1   1    43137.42    40977.30    271.86 o 
  -3   1   1     3697.30     3895.83     94.95 o 
  -2   1   1     9167.77     8545.36    111.72 o 
  -1   1   1     5647.13     4818.99    214.54 o 
   1   1   1     1409.18     1262.73     32.30 o 
   2   1   1    16249.92    15602.11    226.04 o 
   3   1   1       10.56       58.92     18.81 o 
   4   1   1    22867.02    21473.54    364.65 o 
   5   1   1       29.47       16.17     13.99 o 
   6   1   1    41438.29    41115.11    833.62 o 
   7   1   1       35.47      402.97     66.89 o 
   8   1   1    18873.79    17444.71    444.23 o 
   9   1   1     2212.63     1680.51    193.26 o 
  10   1   1     7543.75     7467.54    237.93 o 
  11   1   1       13.30       71.52     63.12 o 
  12   1   1      313.91      326.13     64.32 o 
  13   1   1     1384.36     1553.04    182.80 o 
  14   1   1      953.38     1075.52    159.05 o 
  15   1   1        6.08       61.73     65.50 o 
 -15   2   1       24.51      106.14     51.65 o 
 -14   2   1     4038.18     5104.67    348.28 o 
 -13   2   1      546.39      602.90     66.34 o 
 -12   2   1     8685.78     9806.21    353.05 o 
 -11   2   1      264.71      107.55     32.44 o 
 -10   2   1      507.51      407.39     97.40 o 
  -9   2   1      688.24      525.23     92.40 o 
  -8   2   1     4307.73     4266.79    110.57 o 
  -7   2   1      471.45      460.81     52.76 o 
  -6   2   1    44140.59    47318.04    524.36 o 
  -5   2   1       72.37       53.21     16.05 o 
  -4   2   1     2319.16     2289.21     64.44 o 
  -3   2   1      815.50      740.39     62.99 o 
  -2   2   1   254220.14   254581.94   2582.48 o 
   0   2   1    57852.71    51926.39    824.46 o 
   1   2   1     1351.65     1093.25     24.45 o 
   2   2   1       93.86       81.41     19.78 o 
   3   2   1      449.02      397.99     49.77 o 
   4   2   1       14.96       17.98     26.17 o 
   5   2   1       34.44       32.18     22.26 o 
   6   2   1     4062.86     3981.71    271.02 o 
   7   2   1      180.11      175.16     43.96 o 
   8   2   1     1485.48     1819.54    172.67 o 
   9   2   1      523.33      460.44    140.56 o 
  10   2   1     7800.68     7440.12    743.10 o 
  11   2   1      479.78      366.16    129.93 o 
  12   2   1    15854.18    17487.80    653.20 o 
  13   2   1      658.93      838.06     78.72 o 
  14   2   1     1902.16     2141.72    240.38 o 
  15   2   1      143.16      144.26     46.56 o 
 -15   3   1     1871.92     1726.81    118.78 o 
 -14   3   1      212.52      289.50     56.71 o 
 -13   3   1     4161.28     4265.70    283.77 o 
 -12   3   1       42.47       39.77     78.24 o 
 -11   3   1     2708.54     2918.99    194.31 o 
 -10   3   1       13.73       34.43     29.84 o 
  -9   3   1       67.97       44.50     12.95 o 
  -8   3   1      670.99      429.70     94.60 o 
  -7   3   1      310.07     1364.13    123.77 o 
  -6   3   1       93.71       31.45     11.05 o 
  -5   3   1    12499.77    12307.94    326.45 o 
  -4   3   1    12998.58    12090.34    450.83 o 
  -3   3   1    43886.68    39747.43    810.73 o 
  -2   3   1     3945.03     3710.06    173.73 o 
  -1   3   1    56551.98    51757.12    334.64 o 
   0   3   1     8521.56     7449.61    145.66 o 
   1   3   1    29176.45    30182.11    277.24 o 
   2   3   1      691.26      732.59     88.53 o 
   3   3   1     1059.41      905.58     91.00 o 
   4   3   1      756.30      742.53     62.23 o 
   5   3   1      264.42      230.28     78.18 o 
   6   3   1      193.20      189.27     26.38 o 
   7   3   1      681.99      765.15     81.42 o 
   8   3   1      640.84      649.90    122.11 o 
   9   3   1     1003.94     1035.84     79.10 o 
  10   3   1     5150.57     5164.64    299.08 o 
  11   3   1     5489.84     5580.81    100.14 o 
  12   3   1      106.58      152.26     61.90 o 
  13   3   1     2052.40     2600.40    150.33 o 
  14   3   1      677.62      888.46     92.71 o 
  15   3   1      541.42      543.78     69.26 o 
 -15   4   1       17.01      169.88     52.24 o 
 -14   4   1       44.25       30.04     58.96 o 
 -13   4   1      241.77      290.25     56.10 o 
 -12   4   1       88.35      148.77     42.03 o 
 -11   4   1      252.63      199.85     68.32 o 
 -10   4   1      192.08      196.97     31.24 o 
  -9   4   1    11275.23    10577.72    247.95 o 
  -8   4   1     1436.76     1416.13    204.50 o 
  -7   4   1    33030.94    31907.00    545.63 o 
  -6   4   1     3965.47     4349.74    213.49 o 
  -5   4   1    62495.09    66134.34    681.79 o 
  -4   4   1     3570.86     3174.46    142.77 o 
  -3   4   1     8887.78     8963.55    155.14 o 
  -2   4   1      182.35       84.45     19.90 o 
  -1   4   1    13148.25    12725.68    365.70 o 
   0   4   1      129.74      129.10     21.75 o 
   1   4   1      271.23      310.82     39.40 o 
   2   4   1      967.99      890.60     62.67 o 
   3   4   1      629.40      525.07     51.22 o 
   4   4   1      644.93      697.03     73.17 o 
   5   4   1    48161.34    51778.35   1766.04 o 
   6   4   1     1035.99     1036.99     75.10 o 
   7   4   1     7827.54     7155.56    134.79 o 
   8   4   1       57.44       41.70     22.90 o 
   9   4   1      326.98      349.36     57.46 o 
  10   4   1      138.27       84.97     34.10 o 
  11   4   1      583.26      653.43     60.07 o 
  12   4   1      361.17      211.11     47.45 o 
  13   4   1     1380.39     1483.58    124.95 o 
  14   4   1       17.52      103.64     89.37 o 
 -15   5   1     1370.49     1235.31    114.98 o 
 -14   5   1      389.06      505.39    118.60 o 
 -13   5   1     3607.49     3831.58    230.24 o 
 -12   5   1       79.30      190.38     54.16 o 
 -11   5   1     2406.16     2182.57     84.60 o 
 -10   5   1       38.99      107.01     52.80 o 
  -9   5   1      210.76      190.98     34.08 o 
  -8   5   1     4069.52     4084.56    312.91 o 
  -7   5   1      348.66      434.47     44.13 o 
  -6   5   1     4349.75     3977.35    163.42 o 
  -5   5   1     2025.86     2089.93    150.60 o 
  -4   5   1     3213.01     3267.25    136.81 o 
  -3   5   1     2410.17     1737.67     41.70 o 
  -2   5   1    14760.09    14685.81    180.59 o 
  -1   5   1     1938.41     1527.14     68.70 o 
   0   5   1      684.73      661.58     45.84 o 
   1   5   1     1597.72     2605.99     72.71 o 
   2   5   1        1.23        3.82     26.08 o 
   3   5   1      123.42      130.20     30.33 o 
   4   5   1     7427.60     6655.06    171.14 o 
   5   5   1     2038.29     2270.08    197.78 o 
   6   5   1     3643.84     3453.78    104.26 o 
   7   5   1      147.10      118.54     29.17 o 
   8   5   1     1005.34     1039.38    124.12 o 
   9   5   1       18.46       70.41     24.99 o 
  10   5   1      416.95      241.09    104.10 o 
  11   5   1       33.04       69.72     27.33 o 
  12   5   1     1691.58     1643.09    141.13 o 
  13   5   1      253.07      743.69     75.12 o 
  14   5   1     1152.22     1371.16     93.76 o 
 -15   6   1      185.19      293.60    160.81 o 
 -14   6   1     4386.82     4539.74    265.34 o 
 -13   6   1      739.64      733.51     72.76 o 
 -12   6   1     4615.67     5138.44    302.14 o 
 -11   6   1      471.11      488.02     75.69 o 
 -10   6   1     3090.96     2709.18    267.14 o 
  -9   6   1        3.81       49.92     21.62 o 
  -8   6   1      143.16      216.38     67.78 o 
  -7   6   1     1494.77     1610.57    184.11 o 
  -6   6   1     4910.24     5012.90    151.11 o 
  -5   6   1     2421.95     2229.11    223.84 o 
  -4   6   1     3627.45     3902.74    130.08 o 
  -3   6   1     1066.93     1129.87     70.32 o 
  -2   6   1     3920.65     3696.88     78.37 o 
  -1   6   1     2084.11     2151.25     83.02 o 
   0   6   1    39840.58    39723.66    433.00 o 
   1   6   1     2000.97     1573.19    173.43 o 
   3   6   1        4.25       38.33     15.10 o 
   4   6   1     2489.01     2849.67     93.76 o 
   5   6   1       13.84       15.59     15.56 o 
   6   6   1      342.99      347.42     61.18 o 
   7   6   1       48.72       44.80     26.22 o 
   8   6   1      690.03      540.89     92.00 o 
   9   6   1      346.13      425.31    177.88 o 
  10   6   1     5599.49     5286.35    343.05 o 
  11   6   1      715.48      685.21     62.74 o 
  12   6   1     4134.01     4512.50    136.34 o 
  13   6   1      331.83      292.64     72.96 o 
  14   6   1      759.30      978.98    103.20 o 
 -14   7   1      950.96      812.11    137.65 o 
 -13   7   1       14.53      -75.30     51.23 o 
 -12   7   1     3557.10     4193.42    249.88 o 
 -11   7   1     3860.96     3441.72    162.45 o 
 -10   7   1      103.32       85.70     30.14 o 
  -9   7   1     3570.28     3482.93    275.18 o 
  -8   7   1     3385.24     3537.73    174.89 o 
  -7   7   1     1444.12     1925.42    155.70 o 
  -6   7   1    12465.93    11040.10    264.72 o 
  -5   7   1     4265.09     4635.63    300.60 o 
  -4   7   1     1293.62     1081.12     70.60 o 
  -3   7   1     1361.46     1389.37     93.12 o 
  -2   7   1     1096.20     1018.74     72.74 o 
  -1   7   1     1202.47     1058.90     79.23 o 
   0   7   1      343.50      273.64     47.16 o 
   1   7   1      648.78      760.41     58.10 o 
   2   7   1      281.69      341.29     36.68 o 
   3   7   1      734.11      587.01     54.22 o 
   4   7   1    12272.33    11778.97    184.18 o 
   5   7   1     1004.81      981.48     92.40 o 
   6   7   1     9347.01     8843.59    355.29 o 
   7   7   1     6134.48     6335.09    508.05 o 
   8   7   1      364.18      396.26    118.72 o 
   9   7   1     2108.37     1826.47    278.53 o 
  10   7   1     1389.66      764.30     99.97 o 
  11   7   1      265.70      269.23     46.70 o 
  12   7   1       61.63       87.56     32.90 o 
  13   7   1       39.81       80.60     29.09 o 
  14   7   1        4.29      158.47     62.06 o 
 -14   8   1       84.10      126.86     39.97 o 
 -13   8   1      348.77      709.03     73.31 o 
 -12   8   1      445.82      379.53    170.06 o 
 -11   8   1     3452.21     3244.88    754.46 o 
 -10   8   1      516.89      506.78     67.64 o 
  -9   8   1     2976.54     3239.91    175.31 o 
  -8   8   1     1741.64     1749.50    116.72 o 
  -7   8   1      998.61     1353.67    112.59 o 
  -6   8   1     1403.43     1225.79    100.44 o 
  -5   8   1      603.91      698.19     71.78 o 
  -4   8   1        4.80      -15.35     27.96 o 
  -3   8   1     1086.91     1105.29     64.22 o 
  -2   8   1      134.91      179.65     24.42 o 
  -1   8   1     5650.55     5165.59    206.75 o 
   0   8   1       42.89       71.19     19.86 o 
   1   8   1       94.07      165.35     24.97 o 
   2   8   1       29.99       44.03     36.87 o 
   3   8   1      642.00      628.62     55.00 o 
   4   8   1      238.92      262.65     37.69 o 
   5   8   1      523.11      479.31     55.58 o 
   6   8   1      488.68      883.91     96.69 o 
   7   8   1      656.92      736.51     63.73 o 
   8   8   1      814.27      780.67     70.38 o 
   9   8   1      558.15      581.45    101.75 o 
  10   8   1      113.30      107.18     21.17 o 
  11   8   1       33.30      147.28     38.77 o 
  12   8   1      179.25       97.37     40.53 o 
  13   8   1      265.61      312.05     60.48 o 
  14   8   1      263.56      290.24    107.05 o 
 -14   9   1      512.94      569.08     61.82 o 
 -13   9   1     1306.04     1398.08     90.15 o 
 -12   9   1      771.48      524.52    107.44 o 
 -11   9   1     1014.64      713.39     75.36 o 
 -10   9   1     1220.75      972.57     84.24 o 
  -9   9   1       12.77       11.90     27.33 o 
  -8   9   1     5765.83     5939.28    386.94 o 
  -7   9   1     1347.69     1209.25     95.62 o 
  -6   9   1    15451.34    14845.79    411.71 o 
  -5   9   1    11973.23    11594.63    219.49 o 
  -4   9   1    27846.03    24601.56    545.41 o 
  -3   9   1        2.35       40.94     15.68 o 
  -2   9   1    11050.19    10427.68    224.59 o 
  -1   9   1    11284.73    10170.44    197.54 o 
   0   9   1      315.98      435.50     46.51 o 
   1   9   1     3885.65     4026.16    141.04 o 
   2   9   1     2586.78     2581.31    138.84 o 
   3   9   1      158.13      196.21     37.06 o 
   4   9   1    11228.41    10236.09    169.84 o 
   5   9   1      640.27      693.60     65.71 o 
   6   9   1     6465.25     6321.18    175.12 o 
   7   9   1      702.13      796.74     65.11 o 
   8   9   1     6058.05     6406.09    441.69 o 
   9   9   1       72.81       86.64     30.87 o 
  10   9   1      908.30      742.13     58.44 o 
  11   9   1     2382.43     2299.05    166.05 o 
  12   9   1      183.16      212.80     40.65 o 
  13   9   1       83.53      104.96     30.02 o 
 -13  10   1      283.25      285.05     56.74 o 
 -12  10   1     3505.43     3334.93    342.65 o 
 -11  10   1     2530.15     2273.40    351.79 o 
 -10  10   1     2010.02     1786.21    134.11 o 
  -9  10   1     1357.37     1369.09    131.89 o 
  -8  10   1     1528.83     1556.75    117.32 o 
  -7  10   1        4.94      123.19     32.80 o 
  -6  10   1     1562.76     1730.80    119.40 o 
  -5  10   1     1981.36     2675.45     98.10 o 
  -4  10   1      416.06      463.95     32.47 o 
  -3  10   1     5001.28     4533.00    473.74 o 
  -2  10   1    19255.23    18614.51    410.85 o 
  -1  10   1      495.25      440.87     65.40 o 
   0  10   1    34352.55    35361.25    830.09 o 
   1  10   1       11.92      111.72     24.66 o 
   2  10   1    17958.84    17673.34    346.33 o 
   3  10   1      373.73      376.52     43.27 o 
   4  10   1     5213.09     5213.86    133.98 o 
   5  10   1       57.13       99.42     24.24 o 
   6  10   1      890.39     1049.11     83.93 o 
   7  10   1      421.63      347.29     47.91 o 
   8  10   1     2888.67     2853.82    192.45 o 
   9  10   1      265.29      287.04     50.67 o 
  10  10   1    11630.51    11788.63    286.53 o 
  11  10   1      386.19      428.26    125.94 o 
  12  10   1    11145.07    11281.99    307.43 o 
  13  10   1        2.65        5.39     33.15 o 
 -13  11   1     6349.26     5622.69    419.09 o 
 -12  11   1       76.32       -4.04     72.27 o 
 -11  11   1     2146.66     1964.25    262.30 o 
 -10  11   1      112.96      123.32     33.48 o 
  -9  11   1       73.04      186.58     41.58 o 
  -8  11   1      271.84      820.25     84.37 o 
  -7  11   1      172.64      132.26     31.06 o 
  -6  11   1     7158.01     6619.85    182.59 o 
  -5  11   1     7137.86     6829.73    152.99 o 
  -4  11   1     5689.99     5214.84    120.78 o 
  -3  11   1     2985.66     2797.72     84.56 o 
  -2  11   1     6928.06     6389.08    208.43 o 
  -1  11   1    29337.34    28398.80    582.02 o 
   0  11   1       84.56       96.26     35.56 o 
   1  11   1     6850.85     6410.05    176.33 o 
   2  11   1      503.59      449.80     41.75 o 
   3  11   1       64.77      107.92     32.54 o 
   4  11   1     1371.94     1366.24     74.57 o 
   5  11   1      300.72      418.65     73.58 o 
   6  11   1     1559.04     2675.57    146.56 o 
   7  11   1     1130.04     1310.32     78.57 o 
   8  11   1     2973.82     3337.34    165.71 o 
   9  11   1      567.46      573.55     56.20 o 
  10  11   1     1646.63     1504.49    100.66 o 
  11  11   1    10227.84    10143.84    380.93 o 
  12  11   1      377.23      319.30     57.82 o 
 -12  12   1      195.74      173.01     74.59 o 
 -11  12   1      553.57      476.83     63.82 o 
 -10  12   1      310.95      340.54     59.22 o 
  -9  12   1     3441.44     3386.10    162.08 o 
  -8  12   1      118.27      233.97     47.23 o 
  -7  12   1    14146.50    13125.16    794.60 o 
  -6  12   1       22.51      363.95     47.15 o 
  -5  12   1     2304.91     2476.49    126.24 o 
  -4  12   1       76.45      118.83     23.72 o 
  -3  12   1     7184.40     6832.66    238.60 o 
  -2  12   1     6522.01     6054.84    187.00 o 
  -1  12   1     1281.74     1340.33    117.98 o 
   0  12   1     4435.43     4177.13    252.84 o 
   1  12   1      661.22      761.95     60.78 o 
   2  12   1      128.34       68.99     66.40 o 
   3  12   1     8348.96     7938.81    209.36 o 
   4  12   1     1318.89     1289.03     67.57 o 
   5  12   1     4577.33     4629.07    199.04 o 
   6  12   1     1400.86     1769.11    103.62 o 
   7  12   1     9789.07    10570.54    314.79 o 
   8  12   1      383.49      445.11     76.28 o 
   9  12   1     2886.90     2718.92    150.53 o 
  10  12   1        4.10       42.14     26.54 o 
  11  12   1      667.42      585.55     65.88 o 
  12  12   1      116.33      151.90     38.83 o 
 -12  13   1      124.25      173.26     73.45 o 
 -11  13   1      150.69      114.32     35.77 o 
 -10  13   1      979.85      968.73     78.03 o 
  -9  13   1       11.09       68.42     41.20 o 
  -8  13   1     5551.41     5753.04    211.79 o 
  -7  13   1      105.86      190.14     38.37 o 
  -6  13   1     2515.32     2612.33    141.38 o 
  -5  13   1       38.19       99.10     34.60 o 
  -4  13   1     2967.18     2834.18    128.51 o 
  -3  13   1      294.98      230.07     34.78 o 
  -2  13   1     2630.09     2790.25    191.14 o 
  -1  13   1     1143.03     3106.90    336.11 o 
   0  13   1     2981.78     3773.47    236.17 o 
   1  13   1      225.13     1713.32    209.60 o 
   2  13   1     3559.61     3543.11    134.20 o 
   3  13   1      484.51      653.85     47.93 o 
   4  13   1     1184.50     1168.69     58.90 o 
   5  13   1      226.14      145.38     39.37 o 
   6  13   1     4091.23     3832.75    223.63 o 
   7  13   1      257.04      317.71     43.29 o 
   8  13   1      576.41      595.59     50.43 o 
   9  13   1      829.30      730.45     65.13 o 
  10  13   1     1326.72     1211.91     83.35 o 
  11  13   1      840.21      697.53     75.58 o 
 -11  14   1       60.21       74.41     32.13 o 
 -10  14   1       17.15      102.39     30.98 o 
  -9  14   1        1.89       38.97     27.90 o 
  -8  14   1      222.19      309.41     44.05 o 
  -7  14   1      243.87      211.47     34.10 o 
  -6  14   1     3806.73     3573.55    182.27 o 
  -5  14   1     1360.00     1417.69     77.29 o 
  -4  14   1      179.23      117.99     37.27 o 
  -3  14   1     2428.15     2312.73    137.81 o 
  -2  14   1      987.69     1188.93    104.69 o 
  -1  14   1      624.59      639.50    106.29 o 
   0  14   1     2505.21     2588.42    172.37 o 
   1  14   1     5610.35     5355.03    217.64 o 
   2  14   1      153.41      258.57     89.38 o 
   3  14   1     1743.80     1794.50     88.70 o 
   4  14   1     3959.56     3949.99    130.90 o 
   5  14   1      850.55      871.65     61.44 o 
   6  14   1        4.93       73.17     34.19 o 
   7  14   1     2760.93     2904.14    120.30 o 
   8  14   1      198.07      172.25     31.83 o 
   9  14   1     2106.09     2083.12    139.61 o 
  10  14   1      503.56      550.16     58.11 o 
 -10  15   1       48.62      103.36     27.59 o 
  -9  15   1      566.61      534.62     74.06 o 
  -8  15   1      630.84      355.69     99.79 o 
  -7  15   1       35.54      120.79     59.21 o 
  -6  15   1      333.52      348.77     54.85 o 
  -5  15   1      107.69      116.37     22.19 o 
  -4  15   1       19.78       88.63     33.91 o 
  -3  15   1     2901.64     2751.99    193.09 o 
  -2  15   1      220.89      158.52     43.79 o 
  -1  15   1     4432.68     4540.84    194.28 o 
   0  15   1       59.60      107.75     37.50 o 
   1  15   1     1383.10     1345.92    104.62 o 
   2  15   1      629.11      668.70     57.37 o 
   3  15   1      781.62      808.72     56.71 o 
   4  15   1      478.78      526.17     42.25 o 
   5  15   1       15.98       42.20     18.59 o 
   6  15   1      160.39      342.57     38.25 o 
   7  15   1       63.93      108.19     32.75 o 
   8  15   1      208.83      184.06     49.78 o 
   9  15   1        8.65       49.52     35.32 o 
  10  15   1      573.15      525.53     50.15 o 
  -9  16   1        4.96       94.77     52.52 o 
  -8  16   1      127.21      200.10     37.57 o 
  -7  16   1      961.83     1416.09     84.60 o 
  -6  16   1     1163.42     1132.56     72.65 o 
  -5  16   1      499.37      600.69     57.60 o 
  -4  16   1     3360.89     3197.24    180.74 o 
  -3  16   1      226.26      177.51     34.85 o 
  -2  16   1     1575.25     1545.92     92.17 o 
  -1  16   1     1737.37     1645.83    111.50 o 
   0  16   1      953.19     1154.49     91.87 o 
   1  16   1      484.77      690.76     52.42 o 
   2  16   1     4632.33     4565.93    174.29 o 
   3  16   1      189.47      110.75     58.96 o 
   4  16   1     3912.73     3519.11    158.72 o 
   5  16   1     1241.24     1342.76     89.31 o 
   6  16   1      245.40      251.94     31.56 o 
   7  16   1      619.49      730.30     60.27 o 
   8  16   1      598.33      642.40     54.52 o 
   9  16   1        7.04       62.72     37.70 o 
  -8  17   1     2150.63     2034.41    111.52 o 
  -7  17   1     2285.54     2255.83    119.32 o 
  -6  17   1     5254.41     5303.73    204.66 o 
  -5  17   1     3648.65     3633.91    210.91 o 
  -4  17   1      415.18      337.38     46.58 o 
  -3  17   1      488.68      533.98     62.68 o 
  -2  17   1       15.63       67.23     22.50 o 
  -1  17   1     1096.34     1251.87    104.06 o 
   0  17   1      371.05      388.70     54.67 o 
   1  17   1        6.19       83.64     33.50 o 
   2  17   1      186.77      170.53     41.39 o 
   3  17   1      503.38      550.12     77.51 o 
   4  17   1     5642.47     5825.81    212.27 o 
   5  17   1      131.76      102.28     51.40 o 
   6  17   1     8883.78     8998.28    220.17 o 
   7  17   1      154.59      189.83     30.09 o 
  -6  18   1      494.84      500.66     52.30 o 
  -5  18   1      441.36      459.66     78.35 o 
  -4  18   1     1476.10     1351.77     99.81 o 
  -3  18   1        6.25       38.48     26.18 o 
  -2  18   1     1067.47     1064.82     93.09 o 
  -1  18   1      349.13      312.67     39.53 o 
   0  18   1     1130.62     1217.25     89.07 o 
   1  18   1      204.92      274.76     82.32 o 
   2  18   1     5996.16     5798.71    246.70 o 
   3  18   1      850.05      769.29     73.40 o 
   4  18   1     1740.21     1755.15    114.74 o 
   5  18   1        3.00       73.29     35.93 o 
   6  18   1       27.64       91.61     23.99 o 
  -4  19   1      127.05      117.95     27.85 o 
  -3  19   1      385.84      435.01     82.41 o 
  -2  19   1      190.67      248.30     43.82 o 
  -1  19   1     3602.01     3446.30    253.62 o 
   0  19   1      278.75      229.29     42.36 o 
   1  19   1     3589.28     3605.19    249.43 o 
   2  19   1      644.08      623.98     56.78 o 
   3  19   1      852.63     1040.58    101.46 o 
   4  19   1       38.79       95.53     40.20 o 
 -15   0   2       18.09        6.08     42.13 o 
 -14   0   2     8396.10     8689.96    430.88 o 
 -13   0   2      211.06      226.93     74.51 o 
 -12   0   2     1812.97     2963.46    252.01 o 
 -11   0   2       84.29      138.43     55.04 o 
 -10   0   2     4744.78     5527.77    562.27 o 
  -9   0   2      219.40      305.19     75.74 o 
  -8   0   2    16488.29    17593.56    642.15 o 
  -7   0   2       32.76      241.99     61.44 o 
  -6   0   2    16561.44    16736.73    438.26 o 
  -5   0   2      655.26      620.76     44.10 o 
  -4   0   2    22396.86    21442.60    365.99 o 
  -3   0   2      193.21      182.04     34.36 o 
  -2   0   2   110701.69   105237.23   1050.41 o 
  -1   0   2       56.98       60.64     11.65 o 
   1   0   2        7.94       29.39      5.93 o 
   2   0   2      879.05      997.63     51.63 o 
   3   0   2      138.14       59.28     15.65 o 
   4   0   2    22578.92    22080.01    513.75 o 
   5   0   2      277.56      355.77     57.31 o 
   6   0   2    65769.60    64899.84    966.28 o 
   7   0   2        0.23      140.16     41.50 o 
   8   0   2      175.76      237.63     57.46 o 
   9   0   2      446.82      467.66     79.33 o 
  10   0   2    48479.84    51697.79   1689.91 o 
  11   0   2     2313.62     2284.77    217.05 o 
  12   0   2    17230.74    17058.34    798.63 o 
  13   0   2      821.36      878.75    127.47 o 
  14   0   2     4031.07     4384.85    413.06 o 
  15   0   2      689.31      600.56    100.89 o 
 -15   1   2     1583.22     1589.14    108.37 o 
 -14   1   2      354.72      536.09    179.27 o 
 -13   1   2     3914.85     4205.49    255.22 o 
 -12   1   2     1063.60     1112.32     91.17 o 
 -11   1   2       55.02       87.66     36.78 o 
 -10   1   2      791.90      740.24     66.39 o 
  -9   1   2      366.94      411.85     36.62 o 
  -8   1   2     1643.89     1834.28     92.86 o 
  -7   1   2     1038.96     1267.56     74.40 o 
  -6   1   2     4644.78     5029.39    142.48 o 
  -5   1   2     2340.26     2287.11     84.70 o 
  -4   1   2     7021.39     5854.63     98.79 o 
  -3   1   2     1231.77     1801.23    137.91 o 
  -2   1   2     5267.83     4811.47     97.86 o 
  -1   1   2     1078.28     1035.95     21.23 o 
   0   1   2     1068.14      943.97     19.68 o 
   1   1   2      152.84      119.22     15.08 o 
   2   1   2     1968.44     1833.12     66.24 o 
   3   1   2       25.11      -18.36     12.24 o 
   4   1   2    19278.89    17726.37    242.32 o 
   5   1   2     2123.83     2207.84    113.11 o 
   6   1   2    21307.94    21332.22    555.70 o 
   7   1   2      754.20     1111.42    131.17 o 
   8   1   2    22912.72    22186.32    422.59 o 
   9   1   2      334.44      397.60     67.80 o 
  10   1   2     6367.08     7207.76    382.90 o 
  11   1   2      600.84      600.83     79.60 o 
  12   1   2     1828.37     1728.05    142.85 o 
  13   1   2      224.23      174.82     42.42 o 
  14   1   2       94.20      237.17     57.57 o 
  15   1   2       37.49      139.62     58.97 o 
 -15   2   2      348.97      335.70     80.47 o 
 -14   2   2      696.71      793.65    126.55 o 
 -13   2   2     1392.52     1441.26    126.83 o 
 -12   2   2      542.21      453.25     73.73 o 
 -11   2   2     2590.00     2933.64    180.39 o 
 -10   2   2      294.87      234.17     42.18 o 
  -9   2   2    13829.33    14080.03    355.90 o 
  -8   2   2       29.94       30.97     33.03 o 
  -7   2   2    30262.89    31526.67    428.41 o 
  -6   2   2        3.77      698.46     77.85 o 
  -5   2   2     4092.60     5105.55    218.81 o 
  -4   2   2     2441.66     2233.98    181.62 o 
  -3   2   2    61813.32    60857.08    776.20 o 
  -2   2   2     1523.94     1285.46     30.07 o 
  -1   2   2      188.95      180.98     14.39 o 
   0   2   2        0.89       -6.48      4.32 o 
   1   2   2    18987.86    18031.09    229.35 o 
   2   2   2       39.99       98.97     20.48 o 
   3   2   2    18671.09    18894.72    575.00 o 
   4   2   2      754.95      647.09     42.80 o 
   5   2   2    51326.74    50907.13    436.99 o 
   7   2   2    19085.61    20588.62    353.79 o 
   8   2   2     1328.51     1031.09    128.02 o 
   9   2   2      640.31      396.68     62.30 o 
  10   2   2     1771.21     1275.84    306.55 o 
  11   2   2        6.40       37.81     40.41 o 
  12   2   2      778.03      747.70    144.36 o 
  13   2   2     2810.31     3240.41    181.80 o 
  14   2   2      200.76      171.90     38.14 o 
 -15   3   2     3067.15     2962.01    171.23 o 
 -14   3   2      147.95       66.00     96.05 o 
 -13   3   2     6317.42     6813.82    419.07 o 
 -12   3   2      501.24      427.52     70.45 o 
 -11   3   2     5797.27     5549.85    112.56 o 
 -10   3   2       47.65       36.08     20.14 o 
  -9   3   2     2515.76     2640.91    118.83 o 
  -8   3   2      213.16      880.56     81.51 o 
  -7   3   2     1212.81     1643.09     95.58 o 
  -6   3   2     4879.02     4748.53    212.11 o 
  -5   3   2       26.11       31.08     26.89 o 
  -3   3   2    14062.08    12573.59    613.06 o 
  -2   3   2    15705.01    16669.51    482.25 o 
  -1   3   2    48290.45    42585.82    541.90 o 
   0   3   2     4664.91     4407.41     71.92 o 
   1   3   2    12362.54    13231.16    364.58 o 
   2   3   2     4131.34     3683.22    100.69 o 
   3   3   2       59.91       20.28     86.46 o 
   4   3   2      190.42      128.75     25.69 o 
   5   3   2      422.65      408.06     50.33 o 
   6   3   2      536.86      702.69     56.84 o 
   7   3   2       53.57      274.84     31.02 o 
   8   3   2     4024.26     3849.83    175.12 o 
   9   3   2     1584.33     1316.49    104.79 o 
  10   3   2      540.97      599.15     54.36 o 
  11   3   2     4020.79     3980.56    196.77 o 
  12   3   2     2258.15     2337.82    159.03 o 
  13   3   2      225.23      530.88    114.68 o 
  14   3   2     1225.63     1200.38    113.21 o 
 -15   4   2       16.30      153.59     37.93 o 
 -14   4   2       14.60      125.46     44.28 o 
 -13   4   2        1.09      166.85     53.19 o 
 -12   4   2      616.89      600.04    143.65 o 
 -11   4   2      307.52      232.61     41.09 o 
 -10   4   2        0.75       69.97     35.83 o 
  -9   4   2     1443.43     1402.42     80.38 o 
  -8   4   2     3610.24     3711.56    224.38 o 
  -7   4   2     2202.11     2356.90    145.74 o 
  -6   4   2    12062.20    12488.17    267.30 o 
  -5   4   2     1476.52     1574.49    111.32 o 
  -4   4   2      111.54      256.44     39.09 o 
  -3   4   2       99.41       72.18     15.95 o 
  -2   4   2    27203.29    26443.35    372.84 o 
  -1   4   2      187.89      276.99     28.32 o 
   0   4   2     1780.77     1643.19     51.05 o 
   2   4   2     1190.59     1308.27     65.06 o 
   3   4   2        7.86      -52.84     35.22 o 
   4   4   2       70.12       62.34     39.18 o 
   5   4   2      504.94      510.50    159.31 o 
   6   4   2     2143.84     2005.10    277.94 o 
   7   4   2      236.34      332.91     52.29 o 
   8   4   2      589.53      676.83     69.72 o 
   9   4   2        7.04       40.75     43.10 o 
  10   4   2       28.31       46.86     26.55 o 
  11   4   2        8.62       70.09     24.35 o 
  12   4   2     2017.10     2457.12    179.39 o 
  13   4   2       16.51      163.04     43.10 o 
  14   4   2      374.31      403.04    102.41 o 
 -15   5   2      927.81      970.87    135.05 o 
 -14   5   2     2525.20     2831.28    183.60 o 
 -13   5   2     5544.83     5402.16    267.20 o 
 -12   5   2     2245.83     2230.14    133.16 o 
 -11   5   2     5704.93     5381.53     99.26 o 
 -10   5   2      503.10      492.95     54.12 o 
  -9   5   2     8015.78     8303.51    244.21 o 
  -8   5   2     1328.88     1411.02     94.85 o 
  -7   5   2      217.19      242.41     53.41 o 
  -6   5   2       47.75      356.69     41.22 o 
  -5   5   2     6945.50     6923.15    191.62 o 
  -4   5   2      424.61      313.19     34.67 o 
  -3   5   2    20834.07    19125.47    332.26 o 
  -2   5   2      814.86     1020.17     61.23 o 
  -1   5   2    17863.70    16195.78    340.25 o 
   0   5   2      112.55      142.84     34.75 o 
   1   5   2     5945.95     7145.80    134.26 o 
   2   5   2      947.91     1097.19     55.22 o 
   3   5   2     1235.96     1075.09     66.61 o 
   4   5   2     5768.64     5119.89    194.29 o 
   5   5   2       76.65       59.98     55.70 o 
   6   5   2     1063.29     1198.27     82.70 o 
   7   5   2     2017.25     2124.98     98.76 o 
   8   5   2     1243.98      977.91     66.24 o 
   9   5   2     3465.43     3633.74    163.19 o 
  10   5   2      214.40      140.14     38.16 o 
  11   5   2     1333.34     1175.38     75.13 o 
  12   5   2      976.26      890.71    159.74 o 
  13   5   2     1543.42     1768.74    136.47 o 
  14   5   2       57.33      249.72     52.21 o 
 -15   6   2      191.90      153.79     61.90 o 
 -14   6   2       27.91      109.60     48.98 o 
 -13   6   2       65.27      150.92     83.72 o 
 -12   6   2        7.17       63.21     59.12 o 
 -11   6   2     4064.26     3746.33    303.50 o 
 -10   6   2      206.25       94.06     84.27 o 
  -9   6   2    25417.49    25904.53    752.92 o 
  -8   6   2     1605.95     1500.17    179.44 o 
  -7   6   2    50346.55    53528.01    853.49 o 
  -6   6   2     4268.97     4933.29    229.44 o 
  -5   6   2    15316.74    15504.35    277.56 o 
  -4   6   2     2589.45     2537.50    102.94 o 
  -3   6   2      245.93      229.09     24.02 o 
  -2   6   2      550.28      479.02     37.56 o 
  -1   6   2       68.56       11.11     18.01 o 
   0   6   2      668.30      815.87     57.48 o 
   1   6   2     1531.06     1818.74     74.32 o 
   2   6   2      259.68      233.66     25.13 o 
   3   6   2     2969.89     2416.52    136.59 o 
   4   6   2      136.43      235.37     29.59 o 
   5   6   2    16086.49    16885.35    850.00 o 
   6   6   2      603.13      654.13     76.79 o 
   7   6   2       66.68      293.61     41.70 o 
   8   6   2      437.98      359.26     45.19 o 
   9   6   2     6715.53     6841.15    290.11 o 
  10   6   2      144.47       82.21     30.86 o 
  11   6   2       15.61       75.41     26.89 o 
  12   6   2      610.69      635.76     59.63 o 
  13   6   2       14.27       61.02     32.15 o 
  14   6   2     1128.56     1039.98    170.46 o 
 -14   7   2      167.07      313.26     67.90 o 
 -13   7   2       86.66      157.04     45.67 o 
 -12   7   2       80.41      151.39     64.62 o 
 -11   7   2     1932.62     1466.69    281.48 o 
 -10   7   2     2520.71     2344.88    126.93 o 
  -9   7   2      162.65      175.64     47.83 o 
  -8   7   2    25483.99    25551.32    590.28 o 
  -7   7   2     8860.98     8429.31    252.30 o 
  -5   7   2    16877.94    16855.82    460.58 o 
  -4   7   2     9022.13     8475.32    151.36 o 
  -3   7   2     3147.54     2555.25     99.70 o 
  -2   7   2     8994.36     7344.04    311.37 o 
  -1   7   2     2004.61     1555.46    116.08 o 
   0   7   2    11164.30    11192.35    177.63 o 
   1   7   2     2756.41     2940.04    140.29 o 
   2   7   2      705.95      928.72    131.67 o 
   3   7   2        3.47       71.24     26.83 o 
   4   7   2     6553.53     6322.55    132.39 o 
   5   7   2     1697.57     1576.86    174.74 o 
   6   7   2     9677.23     9882.67    238.53 o 
   7   7   2     3478.65     3351.23    141.32 o 
   8   7   2       83.67      125.63     32.91 o 
   9   7   2      742.16      568.17     67.21 o 
  10   7   2      133.99       46.33     45.25 o 
  11   7   2      915.57      744.80     88.65 o 
  12   7   2      893.64      795.83    127.59 o 
  13   7   2       43.45      141.24     35.49 o 
  14   7   2       95.82      164.38     46.84 o 
 -14   8   2     4216.13     4108.47    260.98 o 
 -13   8   2     2763.77     2780.94    189.50 o 
 -12   8   2     3286.25     3532.34    381.89 o 
 -11   8   2     2372.35     2219.13    325.94 o 
 -10   8   2      369.51      434.77     62.14 o 
  -9   8   2      186.87      171.10     35.24 o 
  -8   8   2     3782.61     3979.16    205.72 o 
  -7   8   2      250.62      391.96     46.07 o 
  -6   8   2    10424.40     9803.23    305.43 o 
  -5   8   2      529.55      535.80     50.98 o 
  -4   8   2     2038.69     1979.33    101.46 o 
  -3   8   2      387.81      297.85     24.69 o 
  -2   8   2    27897.88    25994.18    303.57 o 
  -1   8   2      130.24       48.77     37.12 o 
   0   8   2    14209.50    12955.71    222.07 o 
   1   8   2      484.64      747.26     51.60 o 
   2   8   2    10159.61    12902.19    204.62 o 
   3   8   2      441.53      481.54     46.01 o 
   4   8   2    13689.20    13347.53    186.98 o 
   5   8   2     1687.12     1761.25    102.61 o 
   6   8   2     1629.51     1811.27     88.62 o 
   7   8   2      565.32      638.89     57.74 o 
   8   8   2      340.34      373.94     53.06 o 
   9   8   2      336.93      346.98     49.46 o 
  10   8   2     8950.65     9009.38    250.73 o 
  11   8   2        6.74       80.69     27.96 o 
  12   8   2     9989.20    10870.07    512.62 o 
  13   8   2       56.36       80.87     32.31 o 
 -14   9   2       10.20       80.84    107.23 o 
 -13   9   2     1120.39     1122.57    109.59 o 
 -12   9   2      320.73      264.19     45.76 o 
 -11   9   2       77.52      135.92     39.25 o 
 -10   9   2      384.20      251.46     69.89 o 
  -9   9   2     1048.96     1035.72     97.15 o 
  -8   9   2     3434.03     3379.50    148.30 o 
  -7   9   2     5854.66     5538.27    363.92 o 
  -6   9   2     3712.07     3522.29    153.28 o 
  -5   9   2    10313.00    10146.31    188.32 o 
  -4   9   2     2423.53     2046.18     97.24 o 
  -3   9   2     4040.06     3668.93    142.50 o 
  -2   9   2     1263.20     1080.86     81.39 o 
  -1   9   2     9317.88     8174.74    203.32 o 
   0   9   2     2316.58     2551.47    157.50 o 
   1   9   2       15.33       82.66     20.88 o 
   2   9   2        6.25       14.71     19.42 o 
   3   9   2      447.09      406.82     38.37 o 
   4   9   2     3860.62     3566.99    113.17 o 
   5   9   2     3412.65     4246.49    146.86 o 
   6   9   2     2662.88     3158.40    158.26 o 
   7   9   2     8689.78     9303.94    228.05 o 
   8   9   2     1631.81     1756.04    129.39 o 
   9   9   2       35.36      148.08     52.51 o 
  10   9   2     1750.34     1367.60    212.02 o 
  11   9   2     4434.81     4671.97    189.33 o 
  12   9   2      296.59      267.27     47.24 o 
  13   9   2       65.47      116.05     34.50 o 
 -13  10   2      284.15      346.89     73.31 o 
 -12  10   2      506.34      323.20     54.26 o 
 -11  10   2       39.82      -15.24     27.74 o 
 -10  10   2     1400.48     1421.54    103.92 o 
  -9  10   2     1822.22     1570.17    112.56 o 
  -8  10   2     2616.39     2399.87    163.15 o 
  -7  10   2     1957.15     2250.99    111.65 o 
  -6  10   2        5.06       18.76     30.92 o 
  -5  10   2    19522.18    20337.18    234.34 o 
  -4  10   2     1227.32     1326.33     85.41 o 
  -3  10   2     6532.24     6065.83    187.80 o 
  -2  10   2     3177.60     2967.29    173.37 o 
  -1  10   2     3113.14     2687.22    111.15 o 
   0  10   2      259.18      318.51     33.83 o 
   1  10   2     7769.87     8152.44    163.78 o 
   2  10   2       29.44       13.29     22.89 o 
   3  10   2      274.07      436.13     36.68 o 
   4  10   2       28.78       41.64     22.96 o 
   5  10   2     8715.82     8698.79    171.64 o 
   6  10   2       26.99      287.92     39.86 o 
   7  10   2      383.99      516.25     62.40 o 
   8  10   2       80.38      140.52     27.58 o 
   9  10   2     1425.61     1291.93     84.62 o 
  10  10   2      215.10      208.64     31.54 o 
  11  10   2      562.47      484.88     75.15 o 
  12  10   2      611.38      487.90     61.94 o 
 -13  11   2      224.73      538.87    110.95 o 
 -12  11   2      324.75      182.44     68.48 o 
 -11  11   2      368.85      372.21     64.43 o 
 -10  11   2     1752.54     1640.83    129.75 o 
  -9  11   2      591.74      674.99     63.64 o 
  -8  11   2      494.21      475.47     55.43 o 
  -7  11   2     1416.89     1244.87    115.70 o 
  -6  11   2     6833.47     6915.04    162.90 o 
  -5  11   2      629.60      578.15     47.26 o 
  -4  11   2     3603.43     3330.73    143.36 o 
  -3  11   2     4365.66     3756.59    179.72 o 
  -2  11   2       49.21      121.32     64.64 o 
  -1  11   2     5110.48     4784.05    151.73 o 
   0  11   2     4742.96     4867.35    218.08 o 
   1  11   2      137.61     1157.14    148.63 o 
   2  11   2     3545.73     3502.24    187.08 o 
   3  11   2       49.68       53.79     21.63 o 
   4  11   2     1364.58     1532.00     77.48 o 
   5  11   2      179.64      176.40     36.50 o 
   6  11   2    12954.50    13489.05    254.06 o 
   7  11   2       89.08       71.38     38.70 o 
   8  11   2     9417.96     9810.71    346.69 o 
   9  11   2     2590.58     2471.79    141.30 o 
  10  11   2     2941.89     3034.50    111.75 o 
  11  11   2     3849.77     3268.84    227.11 o 
  12  11   2      143.62      130.51     37.71 o 
 -12  12   2      356.17      297.77     53.04 o 
 -11  12   2       76.89      113.45     30.04 o 
 -10  12   2      499.72      601.38     52.17 o 
  -9  12   2       42.44      155.22     40.04 o 
  -8  12   2     3057.79     3193.99    182.54 o 
  -7  12   2      341.24      467.81     64.18 o 
  -6  12   2        6.35       22.28     29.53 o 
  -5  12   2     1609.24     1710.79     86.01 o 
  -4  12   2     2886.63     2828.20     96.96 o 
  -3  12   2     1026.75      921.23     89.32 o 
  -2  12   2      129.71      224.49    118.64 o 
  -1  12   2     1669.67     1738.53    145.77 o 
   0  12   2     2185.31     2562.52    170.31 o 
   1  12   2     2703.76     2717.61    140.75 o 
   2  12   2     3710.55     3838.19    170.96 o 
   3  12   2      671.02      698.55     43.50 o 
   4  12   2     2017.82     2009.28     98.06 o 
   5  12   2      134.43      196.85     48.04 o 
   6  12   2     3839.15     3995.85    142.95 o 
   7  12   2     1981.05     2265.13    133.20 o 
   8  12   2      194.54      177.24     37.31 o 
   9  12   2     2023.06     2063.20    140.93 o 
  10  12   2      170.91      166.66     59.22 o 
  11  12   2      122.84      161.18     51.63 o 
 -12  13   2       46.69       35.15     59.82 o 
 -11  13   2      435.04      348.72     91.96 o 
 -10  13   2       77.32      119.04     81.44 o 
  -9  13   2     1099.04     1141.53    106.13 o 
  -8  13   2      920.78      813.11     61.25 o 
  -7  13   2     3211.58     3418.31    135.60 o 
  -6  13   2      907.52      871.89     54.06 o 
  -5  13   2     2268.79     2107.93     93.67 o 
  -4  13   2     1569.91     1366.88     79.69 o 
  -3  13   2    15168.19    13861.08    317.23 o 
  -2  13   2     1605.60     1646.29    113.26 o 
  -1  13   2    17075.64    16405.98    528.29 o 
   0  13   2       14.36      158.71     38.12 o 
   1  13   2     4433.32     4834.82    219.35 o 
   2  13   2       67.14       87.84     55.65 o 
   3  13   2      404.57      338.35     33.62 o 
   4  13   2     3452.50     3257.72    124.83 o 
   5  13   2     1264.04     1283.09     62.06 o 
   6  13   2      403.63      456.06     42.06 o 
   7  13   2      231.17      175.54     32.40 o 
   8  13   2     2043.21     2061.83     94.28 o 
   9  13   2     3343.56     3335.17    128.35 o 
  10  13   2     2025.79     1838.54    151.29 o 
  11  13   2     3504.55     2918.62    202.27 o 
 -11  14   2      247.84      186.62     36.24 o 
 -10  14   2      250.15      209.22     39.32 o 
  -9  14   2     1199.11     1050.49     74.23 o 
  -8  14   2      136.26      475.39     67.72 o 
  -7  14   2     4529.90     4998.50    165.05 o 
  -6  14   2     2007.03     1872.13     95.34 o 
  -5  14   2     4729.74     4301.41    110.47 o 
  -4  14   2       13.70       60.46     32.07 o 
  -3  14   2     4089.76     3801.80    176.18 o 
  -2  14   2      154.21      148.45     40.21 o 
  -1  14   2      120.55      615.21     95.28 o 
   0  14   2     1714.18     1643.60    110.84 o 
   1  14   2     5218.35     4941.51    127.94 o 
   2  14   2     2829.67     2725.08    151.24 o 
   3  14   2     6092.57     6224.64    223.81 o 
   4  14   2      303.71      376.47     37.73 o 
   5  14   2     2158.23     2170.02     92.11 o 
   6  14   2       49.52       76.13     28.61 o 
   7  14   2     5563.26     5872.54    201.95 o 
   8  14   2      335.19      346.80     43.09 o 
   9  14   2     1803.23     1790.96    127.82 o 
  10  14   2       45.18       52.80     26.91 o 
 -10  15   2      359.58      239.55     43.77 o 
  -9  15   2       41.11      114.42     35.17 o 
  -8  15   2     5902.30     5534.62    244.65 o 
  -7  15   2      661.83      636.90     47.57 o 
  -6  15   2      881.72      886.88     68.69 o 
  -5  15   2      963.07      867.56     58.67 o 
  -4  15   2     2016.01     1920.18    125.82 o 
  -3  15   2      170.16      151.58     38.26 o 
  -2  15   2      121.00      148.88     50.73 o 
  -1  15   2      194.21      162.48     46.55 o 
   0  15   2      270.57      226.59     63.96 o 
   1  15   2      282.21      310.08     47.16 o 
   2  15   2     2848.31     3196.27    183.80 o 
   3  15   2      230.26      235.68     31.96 o 
   4  15   2    14218.28    14377.04    361.93 o 
   5  15   2      284.83      317.08     43.80 o 
   6  15   2     6692.33     6894.27    106.98 o 
   7  15   2      527.15      520.60     50.55 o 
   8  15   2       67.92       79.64     36.25 o 
   9  15   2       21.49      112.81     38.28 o 
  -9  16   2        4.47       79.42     31.25 o 
  -8  16   2      715.75      673.28     54.36 o 
  -7  16   2      275.01      258.54     36.45 o 
  -6  16   2      678.09      653.98     70.81 o 
  -5  16   2     1106.79      917.22     76.44 o 
  -4  16   2     1286.07     1099.83     94.16 o 
  -3  16   2      100.83      201.96     50.62 o 
  -2  16   2     4351.64     3843.07    391.17 o 
  -1  16   2        7.38       61.91     42.36 o 
   0  16   2     3553.87     4434.01    185.82 o 
   1  16   2     1744.31     2064.46    126.67 o 
   2  16   2     2674.52     2650.77    159.92 o 
   3  16   2      492.74      552.30     47.06 o 
   4  16   2       10.43       80.14     32.44 o 
   5  16   2        2.39       70.16     25.17 o 
   6  16   2       31.58       65.85     41.03 o 
   7  16   2       24.76       57.88     31.14 o 
   8  16   2      633.82      520.56     48.01 o 
  -8  17   2       17.53      136.16     34.56 o 
  -7  17   2      122.32      123.82     31.31 o 
  -6  17   2      555.14      591.00     73.51 o 
  -5  17   2      713.47      662.22     54.76 o 
  -4  17   2      793.52      655.73     66.97 o 
  -3  17   2        4.85       81.85     57.11 o 
  -2  17   2      115.14       76.93     26.65 o 
  -1  17   2     1048.12      986.05     77.33 o 
   0  17   2        1.83      107.66     31.21 o 
   1  17   2      181.20      199.75     58.99 o 
   2  17   2        8.76       63.42     34.70 o 
   3  17   2        2.84       65.88     29.00 o 
   4  17   2      261.20      254.47     35.49 o 
   5  17   2      306.37      311.07     60.38 o 
   6  17   2      377.13      782.71     59.56 o 
   7  17   2      587.55      470.03     64.00 o 
  -7  18   2      523.37      470.60     50.26 o 
  -6  18   2      217.49      228.23     42.36 o 
  -5  18   2       74.75      168.39     72.00 o 
  -4  18   2      171.00      168.02     30.22 o 
  -3  18   2      635.38      704.20     63.49 o 
  -2  18   2        5.89       84.25     34.51 o 
  -1  18   2     1477.20     1499.28    127.09 o 
   0  18   2      198.29      298.47     46.68 o 
   1  18   2     2491.67     2677.99    173.35 o 
   2  18   2     2647.39     2632.01    158.97 o 
   3  18   2      137.72      143.00     51.52 o 
   4  18   2     1268.80     1229.64    105.27 o 
   5  18   2      218.48      146.29     44.00 o 
   6  18   2      108.60       97.59     27.31 o 
  -5  19   2     1220.61     1090.71     84.45 o 
  -4  19   2      511.04      565.83     56.18 o 
  -3  19   2       47.63       57.74     51.57 o 
  -2  19   2      977.96     1101.98     92.44 o 
  -1  19   2        2.64      256.84     53.25 o 
   0  19   2      525.25      623.30     62.41 o 
   1  19   2       43.85       68.72     25.33 o 
   2  19   2       12.43      106.59     29.65 o 
   3  19   2      252.48      175.26     32.65 o 
   4  19   2      807.42      875.07     64.01 o 
 -16   1   3      383.79      368.32     79.85 o 
 -15   1   3        2.82      119.85     42.52 o 
 -14   1   3     1293.56     1202.77    114.78 o 
 -13   1   3      428.71      450.19     74.41 o 
 -12   1   3      860.11      862.50     77.87 o 
 -11   1   3      846.41      871.45    133.58 o 
 -10   1   3      625.66      848.59     74.72 o 
  -9   1   3     2473.48     2532.74    156.60 o 
  -8   1   3      625.25     1100.29    128.98 o 
  -7   1   3      325.05      373.04     32.18 o 
  -6   1   3     6788.74     6931.11    140.14 o 
  -5   1   3     1159.77     1101.09     59.85 o 
  -4   1   3       66.20       83.91     20.22 o 
  -3   1   3     2227.20     2269.01    106.13 o 
  -2   1   3     3805.92     3208.58     52.14 o 
  -1   1   3        8.79        6.01      4.52 o 
   0   1   3     3382.61     3208.86     49.19 o 
   1   1   3      410.94      446.86     34.39 o 
   2   1   3     3069.19     2596.62     48.78 o 
   3   1   3     1061.81     1052.30     38.76 o 
   4   1   3     7462.43     6507.53    132.45 o 
   5   1   3      586.67      571.03     44.62 o 
   6   1   3    14189.30    13654.75    205.55 o 
   7   1   3     1786.38     1421.54    219.94 o 
   8   1   3    12373.24    12306.65    288.08 o 
   9   1   3     4877.67     5213.88    312.32 o 
  10   1   3     1072.04     1099.90     77.17 o 
  11   1   3      736.26      599.45     82.32 o 
  12   1   3     1008.27      976.62     82.55 o 
  13   1   3     1195.03     1377.46    134.68 o 
  14   1   3      433.94      462.65     76.01 o 
 -16   2   3     1792.33     1778.25    139.69 o 
 -15   2   3       69.86      184.07     68.05 o 
 -14   2   3     3369.49     3719.08    228.78 o 
 -13   2   3      292.68      505.05     99.02 o 
 -11   2   3      777.34      648.60    115.53 o 
 -10   2   3      125.35      114.80     25.43 o 
  -9   2   3      163.33      151.67     29.28 o 
  -8   2   3    10940.68    10831.69    210.77 o 
  -7   2   3        4.89        2.80     12.24 o 
  -6   2   3     6866.40     5990.22    287.03 o 
  -5   2   3      487.27      538.77     48.51 o 
  -4   2   3    26441.27    26248.55    218.49 o 
  -3   2   3      457.15      434.97     66.50 o 
  -2   2   3     1677.04     1581.54     99.88 o 
  -1   2   3      616.45      627.13     66.67 o 
   0   2   3    16424.22    17077.06    257.34 o 
   2   2   3     2943.59     2355.15     52.67 o 
   3   2   3      269.22      257.97     24.03 o 
   4   2   3    33984.65    34637.48    302.99 o 
   5   2   3      159.58      119.82     26.56 o 
   6   2   3    15561.29    15612.81    237.92 o 
   7   2   3       40.37       32.43     16.45 o 
   8   2   3       49.09       43.57     30.64 o 
   9   2   3      266.69      162.87     51.87 o 
  10   2   3     5279.73     5413.36    403.81 o 
  11   2   3        8.52      -31.55     39.87 o 
  12   2   3     3887.82     4020.80    309.04 o 
  13   2   3      460.51      466.48     73.21 o 
  14   2   3      950.88      974.12    129.38 o 
 -15   3   3     2448.21     2225.51    181.33 o 
 -14   3   3     1217.47     1467.36    121.43 o 
 -13   3   3     6389.23     6693.26    384.39 o 
 -12   3   3      208.03      183.49     51.53 o 
 -11   3   3     7937.79     7775.67    166.54 o 
 -10   3   3     1887.98     2015.48    104.63 o 
  -9   3   3     2998.38     3368.77    122.07 o 
  -8   3   3       19.23       61.95     20.91 o 
  -7   3   3        1.07       44.19     48.62 o 
  -6   3   3     1690.24     1871.16    117.48 o 
  -5   3   3     4673.40     5406.64    186.49 o 
  -4   3   3     5395.22     4781.20    172.94 o 
  -3   3   3    21950.82    20638.45    345.05 o 
  -2   3   3    11100.32     9950.24    172.58 o 
  -1   3   3    28510.70    27115.89    246.68 o 
   0   3   3      405.50      462.61     40.39 o 
   1   3   3    18697.54    17728.04    185.34 o 
   2   3   3     4348.69     4345.30    151.08 o 
   3   3   3     2689.48     2519.21     92.60 o 
   4   3   3      146.79      189.96     38.24 o 
   5   3   3       60.08       50.09     23.03 o 
   6   3   3      386.83      387.69     56.35 o 
   7   3   3     4887.81     5323.90    163.51 o 
   8   3   3     7619.66     7592.72    195.87 o 
   9   3   3     9869.04     9656.21    259.36 o 
  10   3   3     1910.10     2031.97    139.44 o 
  11   3   3     9701.42     9954.67    524.83 o 
  12   3   3      389.89      445.21     82.37 o 
  13   3   3     1834.26     1736.66    135.42 o 
  14   3   3      255.55      139.84    110.88 o 
 -15   4   3     4283.10     4862.93    262.34 o 
 -14   4   3      385.11      301.35     56.06 o 
 -13   4   3     4898.50     4894.57     88.50 o 
 -12   4   3        0.67        1.86     31.67 o 
 -11   4   3     2751.27     2725.73    156.42 o 
 -10   4   3      843.07      960.65    142.45 o 
  -9   4   3    59755.94    61682.70   1394.29 o 
  -8   4   3     2944.37     3189.07    140.12 o 
  -7   4   3    47654.63    49745.54   1235.16 o 
  -6   4   3      616.50     1694.81    108.10 o 
  -5   4   3    18237.78    24329.50    442.55 o 
  -4   4   3      245.10      287.38     33.89 o 
  -3   4   3     1641.21     1545.29     70.87 o 
  -2   4   3      480.35      410.08     43.75 o 
  -1   4   3    33817.22    30369.39    393.93 o 
   0   4   3      178.22      188.72     16.36 o 
   1   4   3      197.07      297.73     28.80 o 
   2   4   3        7.56        1.28     15.35 o 
   3   4   3    96214.46    97873.38   1417.47 o 
   4   4   3      205.63      283.38     47.47 o 
   5   4   3   118230.58   134556.75   1934.86 o 
   6   4   3       57.04       25.13     18.66 o 
   7   4   3      229.30     1518.97     87.29 o 
   8   4   3       13.42       27.53     25.27 o 
  10   4   3       53.61       15.91     21.00 o 
  11   4   3     3267.65     3185.02    189.83 o 
  12   4   3        0.02      -10.94     40.42 o 
  13   4   3       17.51      107.47     35.58 o 
  14   4   3      405.50      448.43     67.47 o 
 -15   5   3     2580.59     2798.97    264.05 o 
 -14   5   3      340.70      483.57     78.52 o 
 -13   5   3     7701.19     7519.23    148.87 o 
 -12   5   3       22.04       36.47     17.79 o 
 -11   5   3     5733.96     5542.19    272.71 o 
 -10   5   3     2188.79     2256.94    217.33 o 
  -9   5   3     2954.28     2792.27    158.17 o 
  -8   5   3     6952.66     7211.96    219.94 o 
  -7   5   3       42.57       32.91     16.71 o 
  -6   5   3     4294.45     4134.61    157.86 o 
  -5   5   3     1008.83      825.41     71.24 o 
  -4   5   3     5037.06     4808.64    134.76 o 
  -3   5   3    24180.24    21773.08    366.00 o 
  -2   5   3      622.31      608.36     50.35 o 
   0   5   3      467.59      500.94     46.60 o 
   2   5   3     8080.37     8455.84     85.19 o 
   3   5   3     2471.83     2038.36    130.84 o 
   4   5   3    18713.83    18017.61    326.43 o 
   5   5   3      403.83      354.27     41.50 o 
   6   5   3      280.43      177.70     23.65 o 
   7   5   3      346.96      387.83     57.86 o 
   8   5   3      112.71       75.98     27.63 o 
   9   5   3     3987.77     4035.84    171.04 o 
  10   5   3     1706.19     1688.07    130.79 o 
  11   5   3     1858.72     1762.45    189.33 o 
  12   5   3     1483.32     1615.60    123.28 o 
  13   5   3       67.29      129.17     52.37 o 
  14   5   3       28.23      115.54     55.43 o 
 -15   6   3      498.66      424.35    137.03 o 
 -14   6   3     4782.67     4829.85    321.28 o 
 -13   6   3     1002.08      748.20    154.65 o 
 -12   6   3     2340.74     2280.60    225.02 o 
 -11   6   3      146.93      150.41     75.50 o 
 -10   6   3     4355.55     4079.77    195.47 o 
  -9   6   3     1357.27     1393.38    106.12 o 
  -8   6   3     2475.49     2541.45    115.55 o 
  -7   6   3     1492.14     1650.52    111.17 o 
  -6   6   3     8568.39     8787.91    288.83 o 
  -5   6   3      190.92      277.48    110.75 o 
  -4   6   3     1721.29     1860.34    102.83 o 
  -3   6   3     2758.47     2568.41     93.94 o 
  -2   6   3    17263.04    15445.63    219.30 o 
  -1   6   3     2534.85     2294.53     65.99 o 
   0   6   3    39947.52    43241.92   1602.45 o 
   1   6   3     3263.30     5151.73    150.72 o 
   2   6   3     6039.53     6327.21    169.35 o 
   3   6   3      143.43       83.48     27.12 o 
   4   6   3     9303.97     9195.35    189.17 o 
   5   6   3      219.17      231.15     27.79 o 
   6   6   3        3.43       21.44     27.65 o 
   7   6   3      131.64      285.04     35.46 o 
   8   6   3      813.19      673.18    109.65 o 
   9   6   3      112.27       84.01     41.78 o 
  10   6   3     6479.05     6536.31    142.71 o 
  11   6   3       79.48       98.37     32.41 o 
  12   6   3      690.05      619.82     65.64 o 
  13   6   3        8.15       97.84     43.31 o 
 -15   7   3       10.28       96.74     39.27 o 
 -14   7   3     1073.86     1230.41     84.71 o 
 -13   7   3     1575.83     1782.07    141.10 o 
 -12   7   3      930.72      887.82     91.68 o 
 -11   7   3    17709.40    16651.08    561.09 o 
 -10   7   3      554.65      497.25     68.11 o 
  -9   7   3     2486.79     2655.41    190.98 o 
  -8   7   3     8747.90     8903.93    523.67 o 
  -7   7   3     4401.73     4795.90    193.66 o 
  -6   7   3     3670.53     6003.98    254.21 o 
  -5   7   3     5592.59     5676.04    182.00 o 
  -4   7   3     1594.06     1291.30     66.75 o 
  -3   7   3     1756.50     1714.65     79.25 o 
  -2   7   3     1432.28     1187.70     76.14 o 
  -1   7   3    10883.39     9288.96    230.12 o 
   0   7   3     4713.02     4720.99    138.49 o 
   1   7   3    23536.94    24644.45    523.70 o 
   2   7   3      943.17      881.23    112.23 o 
   3   7   3     8857.97     8572.12    152.39 o 
   4   7   3     6397.50     6166.08    475.62 o 
   5   7   3     1531.73     1480.12    121.77 o 
   6   7   3     4104.01     4762.65    172.97 o 
   7   7   3     3865.62     4411.29    194.08 o 
   8   7   3      177.71      560.61     92.23 o 
   9   7   3       43.96       60.84     42.89 o 
  10   7   3     2208.79     2122.07    105.53 o 
  11   7   3     1634.54     1585.28    127.69 o 
  12   7   3      874.18      819.91     88.00 o 
  13   7   3      580.30      679.96     85.67 o 
 -14   8   3      377.24      393.11     72.85 o 
 -13   8   3      377.38      386.47    172.20 o 
 -12   8   3      821.79      756.00     86.35 o 
 -11   8   3      775.15      753.57     94.94 o 
 -10   8   3      344.45      387.24     58.14 o 
  -9   8   3     3167.72     3467.43    187.56 o 
  -8   8   3       40.61      130.34     49.75 o 
  -7   8   3     5331.32     5813.69    231.94 o 
  -6   8   3     1589.14     2358.98    181.46 o 
  -5   8   3      435.21      477.19     43.72 o 
  -4   8   3     2768.59     2559.14     81.13 o 
  -3   8   3      428.83      577.94     46.45 o 
  -2   8   3     2253.86     1898.94    136.85 o 
  -1   8   3     3646.49     3636.09    123.27 o 
   0   8   3      592.08      618.63     48.95 o 
   1   8   3      153.23      307.74     38.16 o 
   2   8   3     4145.88     4459.38    144.04 o 
   3   8   3     9115.26     8433.86    241.64 o 
   4   8   3     2534.36     2361.83    136.02 o 
   5   8   3     5029.10     5286.32    190.37 o 
   6   8   3      840.83      843.07     53.68 o 
   7   8   3      262.51      497.90     56.96 o 
   8   8   3      298.59      297.62     47.03 o 
   9   8   3      629.15      733.99    105.45 o 
  10   8   3        5.33        3.88     31.54 o 
  11   8   3      100.53      127.41     39.13 o 
  12   8   3      423.29      294.08     57.57 o 
  13   8   3     1332.79     1374.44    149.10 o 
 -14   9   3      835.26     1040.17    134.47 o 
 -13   9   3      247.54      269.78     71.00 o 
 -12   9   3      414.53      257.70    104.14 o 
 -11   9   3      350.35      483.93    187.69 o 
 -10   9   3     4171.00     4071.86    385.18 o 
  -9   9   3     1128.98     1068.55     83.80 o 
  -8   9   3    13758.47    13506.75    416.46 o 
  -7   9   3    10505.02    10934.97    319.81 o 
  -6   9   3     4565.36     4842.89    159.86 o 
  -5   9   3     2720.44     2856.22    147.22 o 
  -4   9   3     5165.03     3902.86    188.34 o 
  -3   9   3      575.61      499.84     48.68 o 
  -2   9   3     3304.78     3308.57    108.31 o 
  -1   9   3      125.56      160.90     30.59 o 
   0   9   3     4097.86     4415.00    123.14 o 
   1   9   3     4024.45     3781.58    105.69 o 
   2   9   3      243.98      331.20     52.66 o 
   3   9   3      169.90      185.25     26.73 o 
   4   9   3     3538.15     3859.14    176.26 o 
   5   9   3     4516.02     4117.68    147.86 o 
   6   9   3     2478.14     3286.73    156.44 o 
   7   9   3     1767.13     1750.48     85.54 o 
   8   9   3     3669.35     3946.71    133.61 o 
   9   9   3      322.00      288.30     43.45 o 
  10   9   3     3405.49     3485.81    244.12 o 
  11   9   3      780.58      720.51     58.70 o 
  12   9   3       17.06       72.33     30.44 o 
  13   9   3       14.37       60.66     40.62 o 
 -14  10   3       20.51      225.12     69.07 o 
 -13  10   3     1337.19     1370.02    118.80 o 
 -11  10   3     1284.22     1147.06    131.91 o 
 -10  10   3      200.63      106.81     28.39 o 
  -9  10   3      248.21      226.06     47.06 o 
  -8  10   3     1590.22     1643.99    127.58 o 
  -7  10   3     2913.41     3346.83    123.36 o 
  -6  10   3      120.76      139.91     28.18 o 
  -5  10   3    13086.90    12415.34    194.28 o 
  -4  10   3     1855.03     1885.96     90.09 o 
  -3  10   3      738.67      651.85     62.04 o 
  -2  10   3     6103.18     6576.71    195.99 o 
  -1  10   3      176.88      932.07     82.04 o 
   0  10   3     4778.32     4941.67    160.26 o 
   1  10   3      560.44      546.30     45.90 o 
   2  10   3     6863.94     6814.33    136.49 o 
   3  10   3     2421.97     2357.04    114.15 o 
   4  10   3     4462.33     4495.41    243.86 o 
   5  10   3      233.71      214.37     31.48 o 
   6  10   3     1862.29     2161.06    112.44 o 
   7  10   3      433.78      392.41     44.13 o 
   8  10   3      837.28     1034.58     62.37 o 
   9  10   3      401.76      408.92     47.15 o 
  10  10   3     4305.26     4204.10    241.37 o 
  11  10   3       30.22       63.41     29.11 o 
  12  10   3     4816.74     4526.96    213.58 o 
 -13  11   3      513.97      746.41    123.07 o 
 -12  11   3      720.65      535.26     80.62 o 
 -11  11   3       32.68       22.87     25.38 o 
 -10  11   3        4.52       -6.26     21.44 o 
  -9  11   3      605.03      543.06     90.53 o 
  -8  11   3       68.39       78.36     32.83 o 
  -7  11   3     2826.89     2772.80    107.90 o 
  -6  11   3      410.39      793.97     59.45 o 
  -5  11   3     1050.79      913.90     67.44 o 
  -4  11   3      411.37      437.14     51.16 o 
  -3  11   3    24901.09    22209.88    467.05 o 
  -2  11   3      306.28      358.07     42.17 o 
  -1  11   3    10679.75     9471.84    198.90 o 
   0  11   3      766.80      934.02     70.78 o 
   1  11   3      259.94      291.17     31.05 o 
   2  11   3      752.64      825.00     62.08 o 
   3  11   3     1383.91     1393.89     72.67 o 
   4  11   3     2113.68     2109.46     95.12 o 
   5  11   3     8245.37     8422.04    209.53 o 
   6  11   3      422.75     1183.39     83.87 o 
   7  11   3     2199.12     2224.04    125.34 o 
   8  11   3      901.19      851.96     61.66 o 
   9  11   3     3931.84     4188.06    101.49 o 
  10  11   3      830.61      753.31     69.83 o 
  11  11   3     4347.46     4540.91    236.00 o 
  12  11   3      187.04      173.81     34.11 o 
 -12  12   3       37.67       72.42     50.33 o 
 -11  12   3        2.97       18.09     59.27 o 
 -10  12   3      593.76      612.07     64.68 o 
  -9  12   3     1729.82     1831.63    161.21 o 
  -8  12   3     1312.33     1148.20     84.69 o 
  -7  12   3     7374.75     8007.78    155.27 o 
  -6  12   3      105.95       56.01     28.30 o 
  -5  12   3     1469.48     1540.21     76.00 o 
  -4  12   3      494.75      548.23     55.57 o 
  -3  12   3     4064.65     3835.88    114.24 o 
  -2  12   3      240.77      235.56     45.15 o 
  -1  12   3      587.10      863.80     99.07 o 
   0  12   3      515.96      645.66     61.50 o 
   1  12   3     1636.19     1585.37    108.71 o 
   2  12   3      964.48     1085.96     70.82 o 
   3  12   3     5139.02     5213.54    151.98 o 
   4  12   3      854.66      881.15     49.58 o 
   5  12   3      866.79      946.70     57.99 o 
   6  12   3       26.82      324.53     70.50 o 
   7  12   3     7218.93     8279.85    238.67 o 
   8  12   3     1615.95     1638.69    121.86 o 
   9  12   3      777.72      709.62     49.43 o 
  10  12   3     1519.19     1546.64    117.62 o 
  11  12   3        2.41       80.29     42.93 o 
 -12  13   3       42.24      138.22     36.46 o 
 -11  13   3        9.33       13.24     24.04 o 
 -10  13   3     2850.62     2876.47    196.55 o 
  -9  13   3       19.04       66.89     22.69 o 
  -8  13   3     4179.84     4200.29    158.51 o 
  -7  13   3      125.50      102.88     30.51 o 
  -6  13   3      433.65      439.89     41.76 o 
  -5  13   3     1416.85     1146.20     68.89 o 
  -4  13   3        1.84       34.11     24.32 o 
  -3  13   3     2443.35     1994.16    151.00 o 
  -2  13   3     1879.37     1910.29    157.48 o 
  -1  13   3     3792.36     4161.30    223.40 o 
   0  13   3     1039.80     1238.71    163.51 o 
   1  13   3     2182.16     2122.16    119.11 o 
   2  13   3     2594.14     2741.29    166.27 o 
   3  13   3     1410.28     1358.94     69.52 o 
   4  13   3     5471.83     5158.98    167.15 o 
   5  13   3      364.14      275.83     30.32 o 
   6  13   3       74.68       64.90     22.21 o 
   7  13   3      186.50      191.22     34.95 o 
   8  13   3     3135.45     3313.08    164.59 o 
   9  13   3      443.12      393.48     58.04 o 
  10  13   3      140.60      159.03     35.67 o 
 -11  14   3       52.14      101.93     25.62 o 
 -10  14   3      330.65      430.24     52.23 o 
  -9  14   3       28.26       89.42     32.70 o 
  -8  14   3        4.29      106.04     47.88 o 
  -7  14   3      239.50      275.62     33.84 o 
  -6  14   3     2346.99     1993.82    109.75 o 
  -5  14   3      104.13      148.88     29.34 o 
  -4  14   3     1363.06     1285.94     91.30 o 
  -3  14   3      258.13      173.59     36.56 o 
  -2  14   3     8181.29     7673.27    204.04 o 
  -1  14   3       62.51      635.67     55.67 o 
   0  14   3     6477.64     6376.74    227.18 o 
   1  14   3      656.33      674.66     75.29 o 
   2  14   3       52.64       67.57     31.65 o 
   3  14   3     1940.00     1925.22     96.65 o 
   4  14   3      869.24      848.59     42.36 o 
   5  14   3     1833.08     1942.75     94.01 o 
   6  14   3       82.29       91.68     20.97 o 
   7  14   3     3606.45     3586.02    156.64 o 
   8  14   3     2618.62     2560.87    142.72 o 
   9  14   3      451.76      415.43     56.81 o 
  10  14   3     4261.37     4163.00    284.77 o 
 -10  15   3       70.91      144.11     35.75 o 
  -9  15   3     2522.31     2499.28    130.56 o 
  -8  15   3     2113.99     2018.60    126.65 o 
  -7  15   3      288.10      363.97     68.42 o 
  -6  15   3     1949.25     2011.85    128.81 o 
  -5  15   3      254.92      253.56     52.10 o 
  -4  15   3      177.37      161.10     28.16 o 
  -3  15   3      901.50      805.50     77.38 o 
  -2  15   3     1698.70     1703.82    135.34 o 
  -1  15   3     1614.65     1651.28    116.51 o 
   0  15   3      924.66     1081.73     88.67 o 
   1  15   3     3093.20     3368.34    213.05 o 
   2  15   3      408.71      404.33     47.48 o 
   3  15   3      778.95      785.68     52.21 o 
   4  15   3     2929.95     2787.05    132.83 o 
   5  15   3       87.47       69.99     23.15 o 
   6  15   3        3.20      666.49     47.92 o 
   7  15   3      220.14      233.20     51.34 o 
   8  15   3      957.36     1267.28     83.35 o 
   9  15   3      669.88      666.20     52.87 o 
  -9  16   3       46.64       58.60     34.50 o 
  -8  16   3        1.31       64.37     22.82 o 
  -7  16   3     1317.07     1452.84    109.86 o 
  -6  16   3      429.07      502.53     48.85 o 
  -5  16   3     4320.92     3931.11    225.98 o 
  -4  16   3      176.62      186.38     44.61 o 
  -3  16   3      625.41      739.07    124.55 o 
  -2  16   3      169.61      178.22     56.09 o 
  -1  16   3     4418.30     4560.35    310.27 o 
   0  16   3      827.21      884.69     76.65 o 
   1  16   3      944.29     1168.73     99.70 o 
   2  16   3     2802.39     2988.11    173.34 o 
   3  16   3      476.68      423.77     67.35 o 
   4  16   3       92.91       87.99     35.58 o 
   5  16   3      271.03      305.52     38.99 o 
   6  16   3     2001.55     2027.15    100.77 o 
   7  16   3     1483.71     1479.60    112.22 o 
   8  16   3      274.50      233.87     33.66 o 
  -8  17   3     4442.82     3956.53    339.44 o 
  -7  17   3      723.24      859.31     69.89 o 
  -6  17   3     3074.47     2965.92    175.56 o 
  -5  17   3      428.61      386.58     54.80 o 
  -4  17   3     1470.15     1315.55    135.11 o 
  -3  17   3       12.09       72.13     56.02 o 
  -2  17   3     2765.98     2793.81    199.99 o 
  -1  17   3       10.63       45.98     34.07 o 
   0  17   3      271.73      291.22     42.25 o 
   1  17   3      111.21      134.65     48.71 o 
   2  17   3     4045.08     4298.05    214.43 o 
   3  17   3      157.00      216.22     38.41 o 
   4  17   3    10828.21    11140.24    245.29 o 
   5  17   3     1884.14     2025.02    129.95 o 
   6  17   3     5276.40     5300.74    166.77 o 
   7  17   3      741.79      839.14     61.47 o 
  -7  18   3       31.22       57.88     44.74 o 
  -6  18   3      639.23      625.47     51.17 o 
  -5  18   3       11.50       22.97     49.95 o 
  -4  18   3       30.81       96.93     44.44 o 
  -3  18   3       15.01       94.55     40.70 o 
  -2  18   3      801.11      849.61     82.82 o 
  -1  18   3     1773.11     1650.22    142.59 o 
   0  18   3     2464.30     2573.49    157.71 o 
   1  18   3      799.09      765.70     64.97 o 
   2  18   3     3548.17     3450.12    195.37 o 
   3  18   3      747.39      745.68     67.02 o 
   4  18   3       90.37      142.84     29.90 o 
   5  18   3      231.99      167.75     28.83 o 
  -5  19   3        4.18       91.23     50.63 o 
  -4  19   3      232.28      196.10     73.89 o 
  -3  19   3      997.83     1115.33     78.09 o 
  -2  19   3      420.28      437.22     69.49 o 
  -1  19   3      908.29      954.93     78.93 o 
   0  19   3     1333.00     1539.60    119.00 o 
   1  19   3       14.70       70.23     32.25 o 
   2  19   3      156.38      160.64     61.27 o 
   3  19   3      413.63      465.38     78.73 o 
 -16   0   4     8314.30     8675.58    728.90 o 
 -15   0   4     2360.82     2074.26    294.45 o 
 -14   0   4     8548.22     8701.64    281.73 o 
 -13   0   4     4181.29     4375.42    365.73 o 
 -12   0   4      563.26      859.56    150.66 o 
 -11   0   4     1103.30     1038.28    149.86 o 
 -10   0   4    15166.22    16095.07    468.16 o 
  -9   0   4     3522.84     3484.46    148.24 o 
  -8   0   4    14474.69    13027.21    456.08 o 
  -7   0   4     1800.89     1898.15    122.50 o 
  -6   0   4     1520.73     1430.66     83.33 o 
  -5   0   4      508.25      565.20     60.41 o 
  -4   0   4     4221.77     3775.80    138.47 o 
  -3   0   4       41.46       63.41     16.06 o 
  -2   0   4     6102.45     6966.10    226.92 o 
  -1   0   4      389.88      350.67     41.65 o 
   0   0   4    68075.73    70713.07   1011.10 o 
   1   0   4      164.25      161.29     21.07 o 
   2   0   4    55678.34    59390.61    488.91 o 
   3   0   4      157.37      111.90     18.73 o 
   4   0   4    16782.01    16041.93    212.93 o 
   5   0   4      584.55      511.31     51.32 o 
   6   0   4     4693.49     4614.73    183.68 o 
   7   0   4      484.27      432.78     68.49 o 
   8   0   4     7173.50     6484.31    273.38 o 
   9   0   4      716.25      778.48     87.14 o 
  10   0   4    37675.10    39600.80   1337.26 o 
  11   0   4     2996.53     2976.85    214.43 o 
  12   0   4     1722.91     1987.16    188.23 o 
  13   0   4      770.31      624.61    111.57 o 
  14   0   4     1622.09     1574.72    174.37 o 
 -16   1   4        7.92      142.94    124.11 o 
 -15   1   4     2249.87     2325.61   1020.10 o 
 -14   1   4        5.37      301.13     59.81 o 
 -13   1   4     2829.25     2979.44    192.69 o 
 -12   1   4     1453.11     1698.95    118.43 o 
 -11   1   4       25.30       79.60     23.53 o 
 -10   1   4     2707.74     2698.59    123.29 o 
  -9   1   4     1815.32     1895.49    107.13 o 
  -8   1   4     8626.87     8252.42    145.58 o 
  -7   1   4     2124.39     2182.50     96.32 o 
  -6   1   4     5934.69     6783.17    165.40 o 
  -5   1   4       17.64       76.95     39.15 o 
  -4   1   4     2347.44     2128.24    142.34 o 
  -3   1   4      431.87      391.94     35.87 o 
  -2   1   4      987.56     1159.50     79.90 o 
  -1   1   4       14.50       45.95     31.46 o 
   0   1   4     3162.00     3355.26    114.59 o 
   1   1   4     4095.20     3759.28     41.59 o 
   2   1   4       50.17       23.69      5.77 o 
   3   1   4      198.17      169.93     14.16 o 
   4   1   4     2226.43     1987.07     62.47 o 
   5   1   4        9.14       34.49     29.94 o 
   6   1   4    12717.56    14125.76    314.30 o 
   7   1   4     1935.52     2220.21    156.31 o 
   8   1   4     3095.95     3106.74    212.15 o 
   9   1   4     3501.46     3734.34    212.98 o 
  10   1   4     1549.52     1681.22    101.41 o 
  11   1   4        5.13       26.89     30.54 o 
  12   1   4     2272.24     2320.34    164.35 o 
  13   1   4     1127.06     1110.06    171.63 o 
  14   1   4       58.62      106.87     68.78 o 
 -16   2   4     1113.96     1215.10    114.02 o 
 -15   2   4     4114.09     4464.27    251.30 o 
 -14   2   4     1037.41      922.89     93.24 o 
 -13   2   4     2248.52     2429.54    182.67 o 
 -12   2   4      118.71       65.82     22.36 o 
 -11   2   4      264.43      379.67     72.18 o 
 -10   2   4       29.90       66.57     46.45 o 
  -9   2   4    17302.86    18324.66    359.59 o 
  -8   2   4      424.70     1285.87     90.60 o 
  -7   2   4     4918.48     7567.38    181.71 o 
  -6   2   4      220.94     4604.91    158.70 o 
  -5   2   4      204.67      322.70     51.10 o 
  -4   2   4        1.00        6.24     19.33 o 
  -3   2   4    34342.38    34247.08    295.66 o 
  -2   2   4      282.76      200.13     13.01 o 
  -1   2   4    58892.80    58755.43    591.47 o 
   0   2   4       80.76       42.62     12.58 o 
   1   2   4    72605.08    68630.89    688.48 o 
   2   2   4       47.79       43.58     18.01 o 
   3   2   4    70186.13    70370.35    504.71 o 
   4   2   4       14.04       37.38     27.47 o 
   6   2   4       66.51       78.03     27.67 o 
   7   2   4     1216.15     2280.90    147.32 o 
   8   2   4      179.78      209.64     44.64 o 
   9   2   4     6023.12     6353.14    244.58 o 
  10   2   4      194.31      127.37     36.11 o 
  11   2   4      984.56     1073.02     66.66 o 
  12   2   4       11.16        0.88     37.04 o 
  13   2   4      254.04      270.66     58.06 o 
  14   2   4      278.12      357.64     63.67 o 
 -16   3   4       20.18      102.63     37.24 o 
 -15   3   4     2169.38     2031.02    140.61 o 
 -14   3   4      354.85      605.88     71.89 o 
 -13   3   4     5615.98     5148.79    144.59 o 
 -12   3   4      378.13      407.48     56.29 o 
 -11   3   4    11406.03    10816.24    258.81 o 
 -10   3   4       29.89       46.16     24.76 o 
  -9   3   4    12769.77    12842.78    263.58 o 
  -8   3   4      188.06      250.60     30.13 o 
  -7   3   4     6353.45     6285.39    212.91 o 
  -6   3   4      252.82      165.74     31.18 o 
  -5   3   4       38.94       -0.35     23.36 o 
  -4   3   4     2232.95     2141.49     88.36 o 
  -3   3   4    20768.96    19897.18    482.98 o 
  -2   3   4      479.41      374.81     30.09 o 
  -1   3   4    11119.91    11524.55    139.25 o 
   0   3   4      124.80      103.55     12.89 o 
   1   3   4     8396.08     7782.62    120.11 o 
   2   3   4     4552.48     4999.94    226.36 o 
   3   3   4     7107.05     6063.77    132.20 o 
   4   3   4       10.85       36.67     15.91 o 
   5   3   4     2560.85     2328.93    143.79 o 
   6   3   4     1865.89     1798.36    125.20 o 
   7   3   4     4297.79     4504.87    174.04 o 
   8   3   4      233.56      274.15     41.40 o 
   9   3   4    13913.34    13099.48    616.18 o 
  10   3   4       14.42       67.53     32.54 o 
  11   3   4     7158.86     7784.81    508.44 o 
  12   3   4      627.25      779.38     69.49 o 
  13   3   4     1112.26      981.54    107.26 o 
  14   3   4       22.15      118.36     90.70 o 
 -15   4   4      743.00      815.54     87.55 o 
 -14   4   4       15.83      167.17     67.41 o 
 -13   4   4      218.85      140.84     53.50 o 
 -12   4   4      545.71      616.00     57.20 o 
 -11   4   4      107.37       40.77     29.53 o 
 -10   4   4      390.09      373.69     50.42 o 
  -9   4   4      532.82      439.78     73.91 o 
  -8   4   4     3939.72     4598.76    346.55 o 
  -7   4   4     1658.87     1958.96    116.42 o 
  -6   4   4     6235.84     5907.25    185.74 o 
  -4   4   4     7823.11     7771.11    205.44 o 
  -3   4   4       12.07        4.00     35.15 o 
  -2   4   4     2978.73     2728.48     75.32 o 
  -1   4   4      185.14      165.26     20.64 o 
   0   4   4     1964.62     1852.18     53.49 o 
   2   4   4     4527.53     4906.75    125.16 o 
   3   4   4      103.99      184.14     30.31 o 
   4   4   4    26189.07    27963.60    252.94 o 
   5   4   4        5.61       31.65     10.87 o 
   6   4   4     2881.28     2989.88    132.78 o 
   7   4   4      180.35      296.41     81.00 o 
   8   4   4     2493.07     2501.11    148.78 o 
   9   4   4       74.33       44.09     34.86 o 
  10   4   4      137.76      101.48     57.46 o 
  11   4   4       20.12      102.35     68.91 o 
  12   4   4        0.02       36.75     91.42 o 
  13   4   4      377.05      371.05     70.83 o 
  14   4   4      173.34       48.24     44.48 o 
 -15   5   4      492.22      402.97     75.09 o 
 -14   5   4     2130.59     2249.64    156.04 o 
 -13   5   4     7163.98     6815.73    556.30 o 
 -12   5   4      483.34      575.93     70.16 o 
 -11   5   4     5890.14     5817.01    399.26 o 
 -10   5   4     2053.35     2343.83    187.94 o 
  -9   5   4      522.59      399.98     69.53 o 
  -8   5   4     5357.36     5510.00    184.30 o 
  -7   5   4      589.20      625.49     77.17 o 
  -6   5   4      224.69      591.51     65.09 o 
  -5   5   4      622.25      452.61     52.25 o 
  -4   5   4       21.85       49.78     23.38 o 
  -3   5   4    23409.21    21503.15    521.37 o 
  -2   5   4     5495.72     5364.89    153.56 o 
  -1   5   4    54188.07    50503.09    504.91 o 
   0   5   4     9062.27     9924.27    154.60 o 
   1   5   4    66241.59    64262.32   2143.01 o 
   2   5   4     2774.49     3564.92    199.30 o 
   3   5   4    27705.47    26964.61    339.72 o 
   4   5   4     5400.16     5384.26    681.72 o 
   5   5   4     1827.13     1725.23    104.94 o 
   6   5   4       30.14       47.69     31.19 o 
   7   5   4       25.14       70.73     17.80 o 
   8   5   4      683.41      778.07     65.54 o 
   9   5   4     3545.31     3474.49    118.83 o 
  10   5   4     1105.38      904.60    160.58 o 
  11   5   4     3770.18     3465.96    216.37 o 
  12   5   4      141.69      110.71     50.60 o 
  13   5   4     1913.82     1680.21    134.56 o 
 -15   6   4     4795.49     4422.56    284.69 o 
 -14   6   4      283.49      495.03     80.43 o 
 -13   6   4     3722.68     3555.56    185.99 o 
 -12   6   4        4.20      106.68     39.80 o 
 -11   6   4     5423.10     5045.75    259.71 o 
 -10   6   4      758.39      757.00     87.31 o 
  -9   6   4    24205.16    25702.12    600.55 o 
  -8   6   4     3494.16     3439.07    225.38 o 
  -7   6   4    12923.02    16488.94    303.69 o 
  -6   6   4     1323.67     1607.20    141.42 o 
  -5   6   4     3551.10     3135.92    133.80 o 
  -4   6   4     2343.55     2036.35     97.07 o 
  -3   6   4    31932.25    29314.57    246.06 o 
  -2   6   4      319.62      289.63     27.68 o 
  -1   6   4    26267.71    26283.80    562.54 o 
   0   6   4     2868.41     3214.13    102.15 o 
   1   6   4     1143.21     1057.42     69.36 o 
   2   6   4      515.26      431.30     50.83 o 
   3   6   4    75263.45    76281.46   1158.95 o 
   4   6   4      264.07      297.27     73.04 o 
   5   6   4    13185.10    12404.56    279.62 o 
   6   6   4        0.76       47.68     19.94 o 
   7   6   4     2618.72     4877.82    135.00 o 
   9   6   4     3670.04     4174.82    335.14 o 
  10   6   4       17.42       30.62     30.67 o 
  11   6   4     2306.57     2198.04    209.76 o 
  12   6   4      156.82      189.83     45.97 o 
  13   6   4     2529.75     2188.05    164.35 o 
 -15   7   4      192.38      264.94    114.03 o 
 -14   7   4     1269.08     1391.92    188.84 o 
 -13   7   4      926.01      946.42     91.60 o 
 -12   7   4      823.21      924.16    108.23 o 
 -11   7   4     1918.38     1482.28    116.71 o 
 -10   7   4    14111.99    13302.28    364.13 o 
  -9   7   4      353.82      502.79    121.54 o 
  -8   7   4    12001.26    12611.14    367.68 o 
  -7   7   4       15.70      866.54     88.42 o 
  -6   7   4     1362.76     2217.04    222.45 o 
  -5   7   4       95.29      140.29     33.15 o 
  -4   7   4     4711.76     3901.70    134.85 o 
  -3   7   4     8197.38     7333.77    143.17 o 
  -1   7   4    19966.80    19524.65    478.67 o 
   0   7   4     6533.42     7481.62    159.29 o 
   1   7   4    12085.84    15621.59    309.44 o 
   2   7   4     8948.56     8535.35    155.35 o 
   3   7   4     1745.81     1606.52    103.72 o 
   4   7   4    11566.92    10790.27    202.73 o 
   5   7   4      120.02      168.46     36.89 o 
   6   7   4     4128.42     4545.28     89.80 o 
   7   7   4      924.71     1483.78     94.63 o 
   8   7   4     3424.09     3476.60    105.93 o 
   9   7   4      261.23      309.85     49.45 o 
  10   7   4     5164.50     5069.98    204.13 o 
  11   7   4      970.05      815.26     61.26 o 
  12   7   4      973.64     1010.42     80.71 o 
  13   7   4      694.46      544.07    138.84 o 
 -14   8   4      909.03     1078.69    143.62 o 
 -13   8   4      400.57      285.12     47.52 o 
 -12   8   4      864.29      740.33    152.59 o 
 -11   8   4       86.95      167.41     56.26 o 
 -10   8   4      128.24      201.76     46.95 o 
  -9   8   4      191.31      207.22    117.75 o 
  -8   8   4     2386.70     2676.13    174.60 o 
  -7   8   4      578.40      618.35    100.25 o 
  -6   8   4      279.77      468.41     62.54 o 
  -5   8   4       18.68       48.16     13.44 o 
  -4   8   4    22317.60    19599.54    244.61 o 
  -3   8   4     2517.01     2260.29    108.37 o 
  -2   8   4    37630.56    35327.89    323.57 o 
  -1   8   4     3104.77     3102.80    109.57 o 
   0   8   4     2963.05     2601.72    101.33 o 
   1   8   4      111.15      263.47     45.04 o 
   2   8   4    22331.68    21606.54    328.73 o 
   3   8   4     1611.46     1624.68     95.80 o 
   4   8   4    13760.13    13055.40    234.49 o 
   5   8   4      194.96      122.59     29.49 o 
   6   8   4     2439.00     2699.99    132.42 o 
   7   8   4       73.52      120.57     27.34 o 
   8   8   4     1124.37      944.19    107.51 o 
   9   8   4        9.93       31.50     16.12 o 
  10   8   4      965.36      958.30     75.72 o 
  11   8   4      398.25      402.45     66.82 o 
  12   8   4      829.53      664.12     73.07 o 
  13   8   4        4.21      168.55     51.23 o 
 -14   9   4      241.67      215.25    161.81 o 
 -13   9   4     1156.09     1094.25    146.07 o 
 -12   9   4      259.87      150.51     64.16 o 
 -11   9   4     2343.02     2519.00    328.90 o 
 -10   9   4      473.28      445.01    147.42 o 
  -9   9   4      387.85      242.65    104.95 o 
  -8   9   4      119.65     1452.39    126.88 o 
  -7   9   4        1.02      455.10    148.51 o 
  -6   9   4      582.95     1848.63    103.04 o 
  -5   9   4    11174.64    11116.61    175.35 o 
  -4   9   4      216.76      250.99     63.72 o 
  -3   9   4    17104.20    15701.48    310.30 o 
  -2   9   4      361.91      259.70     37.27 o 
  -1   9   4      341.61      686.90     59.12 o 
   0   9   4      525.63      505.82     45.65 o 
   1   9   4     1113.07     1318.07     79.30 o 
   2   9   4      138.62      170.61     25.58 o 
   3   9   4     5110.55     5030.73    113.80 o 
   4   9   4      575.42      538.16     46.59 o 
   5   9   4    16346.54    16831.34    311.47 o 
   6   9   4      156.41     1339.57    107.96 o 
   7   9   4     1020.88     1217.17     73.87 o 
   8   9   4      207.56      326.96    119.23 o 
   9   9   4      223.00      113.10     54.59 o 
  10   9   4      876.96      683.72     68.33 o 
  11   9   4       55.32       96.81     33.12 o 
  12   9   4        0.28       28.34     29.12 o 
 -14  10   4      348.86      357.71     72.39 o 
 -13  10   4      370.25      358.85    146.91 o 
 -12  10   4     1058.05      945.94    105.54 o 
 -11  10   4      326.92      273.28     64.04 o 
 -10  10   4     2163.35     2072.42    132.74 o 
  -9  10   4     1420.63     1695.80    126.84 o 
  -8  10   4      583.30      642.68    108.14 o 
  -7  10   4      728.43      965.79     75.41 o 
  -6  10   4      165.16      277.37     39.77 o 
  -5  10   4     9824.70    11329.65    266.02 o 
  -4  10   4      116.42      157.66     38.62 o 
  -3  10   4       50.65       85.39     48.18 o 
  -2  10   4        6.79       80.60     34.90 o 
  -1  10   4       77.62      272.52     36.83 o 
   0  10   4      871.12     1139.92     92.84 o 
   1  10   4      737.59      956.90     73.49 o 
   2  10   4      470.57      484.28     54.79 o 
   3  10   4        9.88       76.71     41.02 o 
   4  10   4      300.79      301.83     52.45 o 
   5  10   4    10892.07    12434.64    242.36 o 
   6  10   4      277.26      391.13     48.45 o 
   7  10   4       67.79      307.89     39.09 o 
   8  10   4      625.85      775.16     66.38 o 
   9  10   4      207.98      267.89     40.25 o 
  10  10   4     1779.54     1741.14    121.22 o 
  11  10   4      913.11      860.29     69.92 o 
  12  10   4     1109.76      924.74     61.62 o 
 -13  11   4      140.21      313.14     75.84 o 
 -12  11   4       55.69       36.22     29.33 o 
 -11  11   4       92.56      115.62     39.93 o 
 -10  11   4      199.36       64.50     31.85 o 
  -9  11   4      835.84      721.31     63.65 o 
  -8  11   4       73.87       52.39     38.99 o 
  -7  11   4     1030.61     1087.48    114.44 o 
  -6  11   4     2165.30     2430.68    135.70 o 
  -5  11   4     1304.02     1135.61     55.71 o 
  -4  11   4       82.40      109.52     29.68 o 
  -3  11   4     1871.78     1758.66    151.93 o 
  -2  11   4       16.48       -3.94     45.34 o 
  -1  11   4       74.21       85.79     41.45 o 
   0  11   4        9.73       33.33     26.58 o 
   1  11   4       44.81      162.08     26.84 o 
   2  11   4      418.61      461.75     45.49 o 
   3  11   4      494.36      433.82     42.72 o 
   4  11   4       12.28       95.39     23.38 o 
   5  11   4      208.30      215.78     33.51 o 
   6  11   4     7465.74     8263.71    179.78 o 
   7  11   4       55.41       56.50     26.91 o 
   8  11   4     1998.34     2014.86    112.77 o 
   9  11   4     1453.77     1392.73    120.24 o 
  10  11   4        4.75       61.32     23.27 o 
  11  11   4      590.84      577.17     75.37 o 
 -13  12   4      154.11      140.34     39.57 o 
 -12  12   4        4.26       71.46     38.97 o 
 -11  12   4       11.45       76.43     30.85 o 
 -10  12   4       54.77       32.39     30.90 o 
  -9  12   4      127.79      184.27     64.22 o 
  -8  12   4       26.47       75.28     28.30 o 
  -7  12   4     3017.21     2778.47     98.40 o 
  -6  12   4     3467.86     3144.18    115.26 o 
  -5  12   4       24.32       84.81     31.81 o 
  -4  12   4     5925.44     5454.03    313.62 o 
  -3  12   4      571.10      530.74     59.53 o 
  -2  12   4     2232.61     2408.26    152.26 o 
  -1  12   4        3.44      123.95     32.07 o 
   0  12   4       42.66      103.93     28.25 o 
   1  12   4        9.57      124.69     33.60 o 
   2  12   4      126.04      179.28     33.15 o 
   3  12   4       78.24      128.03     33.26 o 
   4  12   4     2971.46     3081.02    157.14 o 
   5  12   4     1039.72     1002.28     59.93 o 
   6  12   4     1450.29     1432.30     91.12 o 
   7  12   4     2579.32     2630.85    136.39 o 
   8  12   4        1.40       49.76     22.58 o 
   9  12   4      199.20      177.72     45.30 o 
  10  12   4       73.73       84.76     33.86 o 
  11  12   4        2.94       58.48     46.80 o 
 -12  13   4     2888.68     2522.07    198.80 o 
 -11  13   4     1601.69     1386.29    103.91 o 
 -10  13   4       20.79      102.06     31.10 o 
  -9  13   4     7251.03     7018.52    251.46 o 
  -8  13   4      285.68      529.70     58.30 o 
  -7  13   4     4419.96     4372.63    125.18 o 
  -6  13   4      120.81      273.62     41.93 o 
  -5  13   4     1672.61     1650.74    128.49 o 
  -4  13   4       28.11       72.25     32.09 o 
  -3  13   4     1933.47     1856.60    157.57 o 
  -2  13   4     2684.23     2425.36    118.16 o 
  -1  13   4     2998.89     3582.97    234.66 o 
   0  13   4      246.42      179.16     29.91 o 
   1  13   4     1051.32     1264.28     80.35 o 
   2  13   4     5829.80     5645.70    186.51 o 
   3  13   4     1877.62     1844.81     97.58 o 
   4  13   4     3847.87     3805.79    151.38 o 
   5  13   4     1849.97     1945.93    109.17 o 
   6  13   4      360.23      561.79     55.49 o 
   7  13   4     4297.60     4342.96    168.05 o 
   8  13   4      553.06      796.20    110.26 o 
   9  13   4     8264.23     8787.60    220.50 o 
  10  13   4       23.00      172.76     38.44 o 
 -11  14   4       35.60       51.75     50.46 o 
 -10  14   4       98.67      168.63     31.01 o 
  -9  14   4     2182.20     2038.17    127.21 o 
  -8  14   4      266.61      271.88     45.86 o 
  -7  14   4    11199.47    11012.48    170.11 o 
  -6  14   4      782.21      983.65     63.46 o 
  -5  14   4     9016.29     8645.58    300.96 o 
  -4  14   4     1579.58     1212.32     86.54 o 
  -3  14   4     3708.19     3652.77    193.04 o 
  -2  14   4       38.73       73.37    159.53 o 
  -1  14   4      169.46      171.49     62.01 o 
   0  14   4     1317.97     1406.44    111.70 o 
   1  14   4     1289.30     1262.73     69.45 o 
   2  14   4      309.92      277.78     81.04 o 
   3  14   4     2457.70     2559.60    154.85 o 
   4  14   4     1559.89     1608.82     74.33 o 
   5  14   4     8567.95     8869.84    150.88 o 
   6  14   4        0.01      324.78     67.90 o 
   7  14   4    10065.57    10908.52    251.33 o 
   8  14   4       20.32      145.39     25.26 o 
   9  14   4     1383.56     1353.01     93.34 o 
 -10  15   4     2208.88     2145.57    102.93 o 
  -9  15   4       50.12       26.52     34.35 o 
  -8  15   4     2134.83     1969.65    164.83 o 
  -7  15   4      342.95      269.78     52.01 o 
  -6  15   4      102.40      120.42     28.48 o 
  -5  15   4      192.46      173.82     33.66 o 
  -4  15   4      437.22      385.22     65.27 o 
  -3  15   4      619.97      500.04     54.16 o 
  -2  15   4     5206.64     5248.08    223.85 o 
  -1  15   4     3020.24     2910.70    188.37 o 
   0  15   4      117.94       95.72     29.54 o 
   1  15   4     3029.67     3069.82    175.63 o 
   2  15   4     8083.10     8479.67    277.06 o 
   3  15   4      395.97      305.97     35.66 o 
   4  15   4     7139.29     7337.07    196.61 o 
   5  15   4      221.84      265.68     32.88 o 
   6  15   4      146.14      188.52     25.78 o 
   7  15   4       53.72       98.05     38.04 o 
   8  15   4      224.66      207.79     37.02 o 
  -9  16   4       46.69      157.78     61.34 o 
  -8  16   4      776.07      685.05     66.43 o 
  -7  16   4        0.50       11.71     48.57 o 
  -6  16   4       30.18      237.26     45.91 o 
  -5  16   4        6.97       41.11     32.38 o 
  -4  16   4      866.75      810.51     75.79 o 
  -3  16   4      717.84      643.55     66.54 o 
  -2  16   4     4575.69     4715.42    303.36 o 
  -1  16   4      100.60      260.41     47.64 o 
   0  16   4     4669.18     5145.77    184.18 o 
   1  16   4      223.01      250.32     54.96 o 
   2  16   4     4589.91     4760.81    152.99 o 
   3  16   4       96.21      108.48     32.86 o 
   4  16   4     1184.42     1175.56     80.18 o 
   5  16   4       31.89       -9.33     28.57 o 
   6  16   4       20.79      152.79     24.09 o 
   7  16   4       14.86      105.31     28.19 o 
  -8  17   4      882.54      931.07     77.33 o 
  -7  17   4      292.28      313.96     46.77 o 
  -6  17   4     1674.94     1593.35    123.05 o 
  -5  17   4       16.55       43.33     36.31 o 
  -4  17   4      673.05      621.02     61.60 o 
  -3  17   4       53.09       92.20     54.11 o 
  -2  17   4      343.99      242.48     49.67 o 
  -1  17   4     1341.90     1321.93    115.93 o 
   0  17   4        3.29       67.45     29.46 o 
   1  17   4     1789.14     1780.88    151.78 o 
   2  17   4      620.24      663.49     64.42 o 
   3  17   4      217.00      327.59     39.99 o 
   4  17   4      459.89      369.95     46.29 o 
   5  17   4       67.42      117.89     28.90 o 
   6  17   4      304.16      624.29     51.53 o 
  -7  18   4        6.44      264.60     67.83 o 
  -6  18   4       31.87       81.38     26.62 o 
  -5  18   4     1776.23     1728.73    138.19 o 
  -4  18   4       72.31       76.85     30.81 o 
  -3  18   4      156.45      162.89     38.68 o 
  -2  18   4     1304.64     1268.49    119.66 o 
  -1  18   4      200.14      380.81     66.51 o 
   0  18   4     4871.91     5837.60    303.56 o 
   1  18   4      465.69      384.53     56.45 o 
   2  18   4     3281.15     3400.05    225.35 o 
   3  18   4      195.77      234.29     39.66 o 
   4  18   4       92.23      123.22     33.34 o 
   5  18   4      708.96      682.46     60.05 o 
  -4  19   4      937.98     1034.19    100.62 o 
  -3  19   4      100.40      155.92     32.35 o 
  -2  19   4     1057.65     1070.10    101.61 o 
  -1  19   4      151.64      171.11     34.36 o 
   0  19   4       10.09      151.55     27.88 o 
   1  19   4      116.64      147.17     60.71 o 
   2  19   4      623.24      664.01     66.99 o 
 -16   1   5     1911.10     1702.77    363.33 o 
 -15   1   5       82.28      154.66     56.86 o 
 -14   1   5      961.29     1095.22     94.97 o 
 -13   1   5     1423.92     1309.61     89.49 o 
 -12   1   5      534.62      476.28     82.38 o 
 -11   1   5       78.36       94.48     30.68 o 
 -10   1   5       45.68       46.62     22.51 o 
  -9   1   5     8744.50     8389.70    228.25 o 
  -8   1   5     8236.99     7632.47    173.56 o 
  -7   1   5     5898.95     5334.01    147.25 o 
  -6   1   5     5450.90     7822.35    191.67 o 
  -5   1   5      379.40      283.49     25.58 o 
  -4   1   5     6023.92     5130.16    139.74 o 
  -3   1   5     1028.02     1084.33     54.14 o 
  -2   1   5     3352.83     2905.01     53.62 o 
  -1   1   5     1749.97     1992.54     56.58 o 
   0   1   5     8655.47     8508.30    135.57 o 
   1   1   5       48.18       20.72      8.10 o 
   2   1   5     1552.64     1442.54     39.82 o 
   3   1   5      572.45      611.89     34.03 o 
   4   1   5     2607.76     2383.92     61.86 o 
   5   1   5      271.46      243.73     37.89 o 
   6   1   5     2106.59     2780.22    182.41 o 
   7   1   5      827.59      509.67     33.05 o 
   8   1   5       22.30      381.42     86.21 o 
   9   1   5     2837.65     2713.45    130.95 o 
  10   1   5       56.34       80.00     34.36 o 
  11   1   5       30.90      -14.15     35.31 o 
  12   1   5       62.95      111.77     37.34 o 
  13   1   5       75.19      119.47     46.45 o 
 -16   2   5     5366.98     5629.67    375.39 o 
 -15   2   5      527.68      601.22    208.29 o 
 -14   2   5      498.41      416.44    146.19 o 
 -13   2   5      732.57      723.84     81.34 o 
 -12   2   5       46.05      103.65     27.62 o 
 -11   2   5      488.92      602.18     66.66 o 
 -10   2   5      412.55      422.85     62.82 o 
  -9   2   5      284.16      311.62     32.46 o 
  -8   2   5      742.19      705.47     67.31 o 
  -7   2   5      115.91      165.73     25.41 o 
  -6   2   5     3218.05     3043.89    115.14 o 
  -5   2   5        6.90      -15.19     18.97 o 
  -4   2   5    19606.89    18714.18    256.07 o 
  -3   2   5      546.97      552.17     54.08 o 
  -2   2   5    15319.96    14728.78    180.61 o 
   0   2   5    35673.75    40588.47    275.92 o 
   1   2   5      985.47     6039.38    190.77 o 
   2   2   5     8456.01     8490.58     67.07 o 
   3   2   5        7.65       18.38      7.44 o 
   4   2   5    20419.80    19707.67    231.21 o 
   5   2   5       85.81      101.94     23.83 o 
   6   2   5        1.98       40.36     12.11 o 
   7   2   5        0.62       29.56     21.29 o 
   8   2   5     9550.62     9582.77    223.84 o 
   9   2   5      121.43      151.54     41.40 o 
  10   2   5     2754.59     2569.01    147.17 o 
  11   2   5      152.36      201.32     45.78 o 
  12   2   5      323.84      360.71     67.08 o 
  13   2   5       35.90       79.82     38.69 o 
 -16   3   5     1337.96     1854.80    194.24 o 
 -15   3   5     2648.53     2663.03    167.71 o 
 -14   3   5     1625.91     1604.97    205.53 o 
 -13   3   5     3603.89     3431.03    138.49 o 
 -12   3   5     1583.36     1451.93    113.21 o 
 -11   3   5     3860.35     4064.32    199.88 o 
 -10   3   5     4040.53     4220.73    220.97 o 
  -8   3   5     8160.81     7928.15    152.09 o 
  -7   3   5    11968.14    11713.67    216.33 o 
  -6   3   5     1138.47     1289.88     71.47 o 
  -5   3   5       21.79       91.63     21.22 o 
  -4   3   5      596.15      619.58     52.68 o 
  -3   3   5     7980.59     7113.74    150.19 o 
  -2   3   5    15012.96    14477.34    303.75 o 
  -1   3   5     8461.32     8180.07     89.02 o 
   0   3   5       32.77       17.21      6.56 o 
   1   3   5    23107.61    22976.23    307.03 o 
   2   3   5      439.72      402.00     36.85 o 
   3   3   5     9350.17     8629.22    156.89 o 
   4   3   5     1730.29     1641.38     81.15 o 
   5   3   5     1340.14     1714.15     57.42 o 
   6   3   5      815.45     1159.01    147.83 o 
   7   3   5     2417.53     2725.11    199.72 o 
   8   3   5       83.78       29.56     24.18 o 
   9   3   5     9101.78     9028.81    299.90 o 
  10   3   5     2284.30     2230.10    163.58 o 
  11   3   5     6844.66     7342.74    317.07 o 
  12   3   5      462.86      430.26     67.93 o 
  13   3   5     1735.93     1617.00    191.56 o 
 -16   4   5      444.43      404.28    180.37 o 
 -15   4   5     9597.35    10208.74    486.73 o 
 -14   4   5      739.15      668.76     60.17 o 
 -13   4   5     1211.44     1090.75     81.18 o 
 -12   4   5        2.00        4.88     33.90 o 
 -11   4   5     8983.54     8254.24    176.38 o 
 -10   4   5      690.95      757.12     50.68 o 
  -9   4   5    15048.63    18977.41    342.57 o 
  -8   4   5      549.75      719.15    104.43 o 
  -7   4   5      920.07     4091.77    186.37 o 
  -6   4   5       29.08     1353.27    106.18 o 
  -5   4   5    59032.93    64556.04    680.07 o 
  -4   4   5       21.64       68.26     19.62 o 
  -3   4   5    97965.85    93318.98    954.95 o 
  -2   4   5      599.30      721.07     50.94 o 
  -1   4   5    32071.45    31656.82    289.32 o 
   0   4   5      440.08      455.31     34.82 o 
   1   4   5    36314.87    33750.12    303.42 o 
   2   4   5     1390.28     1310.16     59.10 o 
   3   4   5    31832.85    30527.56    373.32 o 
   4   4   5     1226.93     1103.39     66.08 o 
   5   4   5    21946.11    23837.92    582.22 o 
   6   4   5      358.00      594.71    111.18 o 
   7   4   5    13498.42    17318.09    344.46 o 
   8   4   5      107.03      118.52     28.93 o 
   9   4   5    27960.55    32103.72    613.31 o 
  10   4   5       36.14       -1.17     16.56 o 
  11   4   5     3809.45     3857.83    266.30 o 
  12   4   5        6.38       34.51     53.32 o 
  13   4   5     2771.18     2698.95    189.57 o 
 -15   5   5      672.37      523.06     73.00 o 
 -14   5   5      527.40      549.67     63.89 o 
 -13   5   5     1688.44     1510.63    115.07 o 
 -12   5   5     1658.81     1881.70    166.16 o 
 -11   5   5     1291.06     1117.86     81.29 o 
 -10   5   5     4645.48     4610.05    206.48 o 
  -9   5   5     2295.04     2406.55    155.69 o 
  -8   5   5      115.38      129.23     31.30 o 
  -7   5   5     1905.19     2112.77    151.86 o 
  -6   5   5      223.46      406.12     50.17 o 
  -5   5   5     1830.09     1816.69    130.81 o 
  -4   5   5      459.78      409.32     42.43 o 
  -3   5   5    11646.42    10741.80    340.01 o 
  -2   5   5    13829.04    13155.96    191.85 o 
  -1   5   5    22121.20    26509.80    407.14 o 
   0   5   5       27.34       36.03     21.94 o 
   1   5   5    19034.40    18373.92    476.87 o 
   2   5   5     2265.71     2316.39     75.54 o 
   3   5   5    19189.41    18197.62    260.46 o 
   4   5   5       13.64       42.17     33.76 o 
   5   5   5      546.82      471.64     44.56 o 
   6   5   5     1727.66     1561.94     83.47 o 
   7   5   5      724.99      803.60     50.36 o 
   8   5   5     1558.34     1630.00    135.24 o 
   9   5   5     4478.15     4666.35    174.23 o 
  10   5   5     1176.73     1148.50    124.31 o 
  11   5   5     2675.34     2680.07    175.67 o 
  12   5   5        4.49       50.29     52.19 o 
  13   5   5     3345.76     3004.34    238.06 o 
 -15   6   5      379.37      253.99    180.08 o 
 -14   6   5     1666.45     1521.19    160.67 o 
 -13   6   5       39.13       61.69     30.25 o 
 -12   6   5      558.01      493.28     63.94 o 
 -11   6   5      114.40      137.08     66.09 o 
 -10   6   5     5625.58     5339.44    259.02 o 
  -9   6   5      411.23      402.77    111.62 o 
  -8   6   5     3226.56     3355.55    161.77 o 
  -7   6   5       68.76      267.12     40.96 o 
  -6   6   5        1.82       16.61     36.48 o 
  -5   6   5      315.97      316.92     43.92 o 
  -4   6   5    31868.57    30786.27    286.23 o 
  -3   6   5     2095.23     2131.48    106.83 o 
  -2   6   5     5942.17     5438.74    126.99 o 
  -1   6   5      101.48      198.66     31.32 o 
   0   6   5    12415.75    14731.59    125.51 o 
   1   6   5     3090.79     2987.16    106.49 o 
   2   6   5      889.07      742.98     62.96 o 
   3   6   5     2860.89     2538.11     86.13 o 
   4   6   5    10785.82    10682.78    211.52 o 
   5   6   5      715.42      791.84     84.11 o 
   6   6   5      102.57      328.95    102.84 o 
   7   6   5      226.97      282.69     37.03 o 
   8   6   5     1963.15     1952.43    108.19 o 
   9   6   5      219.33      157.57     49.62 o 
  10   6   5     4280.30     4490.21    179.38 o 
  11   6   5       29.37       49.79     24.22 o 
  12   6   5      814.78      812.22     86.06 o 
  13   6   5       21.99      177.86     46.42 o 
 -15   7   5      194.80      170.16    129.50 o 
 -14   7   5      662.87      498.80    102.95 o 
 -13   7   5     2092.44     2060.97    187.26 o 
 -12   7   5      603.57      617.19     58.84 o 
 -11   7   5     2605.59     2237.96    105.69 o 
 -10   7   5     9003.81     8837.17    351.59 o 
  -9   7   5       14.41      176.18     89.62 o 
  -8   7   5      946.13     2969.06    195.69 o 
  -7   7   5     3534.85     3961.55    228.13 o 
  -6   7   5       43.72     2135.25    240.14 o 
  -5   7   5     3450.59     3047.46     73.41 o 
  -4   7   5     3013.95     2687.41    106.95 o 
  -3   7   5     3376.62     3417.46    121.54 o 
  -2   7   5    21719.01    20564.54    322.46 o 
  -1   7   5    53305.51    51174.55    567.91 o 
   0   7   5      421.24      579.13     46.00 o 
   1   7   5    39456.59    38540.81    706.83 o 
   2   7   5     5719.80     5063.01    139.93 o 
   3   7   5     1967.66     2048.39    123.89 o 
   4   7   5     6580.45     5739.97    138.93 o 
   5   7   5      234.39      269.08     66.32 o 
   6   7   5      435.03     1993.81    172.62 o 
   7   7   5      202.31      310.96     43.36 o 
   8   7   5     2066.02     2048.27    179.27 o 
   9   7   5      393.03      415.96     52.96 o 
  10   7   5     1083.65     1017.97     84.69 o 
  11   7   5     5592.54     5253.30    247.22 o 
  12   7   5      105.22       98.73     42.15 o 
 -14   8   5      210.07      178.31     33.39 o 
 -13   8   5     1505.75     1476.34    118.44 o 
 -12   8   5      423.72      357.34     77.75 o 
 -11   8   5       81.42      145.36     41.24 o 
 -10   8   5      188.70      156.50     62.42 o 
  -9   8   5     1166.42     1425.31    122.13 o 
  -8   8   5      103.45      336.65     56.24 o 
  -7   8   5      725.96      858.60     75.85 o 
  -6   8   5      301.81      499.86     55.18 o 
  -5   8   5     4779.98     4499.31    136.08 o 
  -4   8   5     1510.95     1316.82    100.71 o 
  -3   8   5    15707.90    15026.83    226.31 o 
  -2   8   5     7004.41     6817.66    114.45 o 
  -1   8   5     2704.60     2660.72    110.90 o 
   0   8   5     8231.39     8846.92    166.06 o 
   1   8   5     1433.12     1598.41     79.36 o 
   2   8   5     5856.65     5184.99    124.43 o 
   3   8   5     2629.45     2743.01    132.27 o 
   4   8   5     1491.77     1638.40     85.21 o 
   5   8   5     1008.41      987.39     66.48 o 
   6   8   5     1118.98     1320.81     96.03 o 
   7   8   5     2971.54     2889.34    128.97 o 
   8   8   5        1.01       31.82     16.41 o 
   9   8   5      508.51      559.23     52.94 o 
  10   8   5      111.12      142.33     34.57 o 
  11   8   5       63.79       47.76     18.98 o 
  12   8   5      233.44      162.69     56.37 o 
 -14   9   5      285.28      545.97    127.22 o 
 -13   9   5      254.85      209.30     32.85 o 
 -12   9   5      404.75      549.38     69.90 o 
 -11   9   5      133.83       96.66     32.34 o 
 -10   9   5     4599.47     4582.31    225.45 o 
  -9   9   5      402.47      431.00     65.23 o 
  -8   9   5      752.87     1066.24    100.88 o 
  -7   9   5      259.75      289.60     55.86 o 
  -6   9   5      963.27     1604.80    133.59 o 
  -5   9   5        0.37       11.55     25.21 o 
  -4   9   5     6439.00     6061.25    126.76 o 
  -3   9   5      113.18       54.00     32.97 o 
  -2   9   5     4411.54     4234.77    108.60 o 
  -1   9   5     1201.59     1121.96     78.42 o 
   0   9   5     1631.10     1935.04    106.77 o 
   1   9   5     2011.68     2172.89    120.75 o 
   2   9   5     6710.71     6413.11    149.67 o 
   3   9   5        1.27       38.18     24.89 o 
   4   9   5     9699.28     9130.73    187.54 o 
   5   9   5      900.81     1032.30     91.07 o 
   6   9   5     3193.60     3383.64    136.16 o 
   7   9   5     1640.38     1889.71     96.65 o 
   8   9   5     3923.93     4068.12     81.45 o 
   9   9   5      769.51      703.95     57.92 o 
  10   9   5     1312.32     1241.40     98.02 o 
  11   9   5      177.21      184.62     33.88 o 
  12   9   5       50.47       72.27     32.57 o 
 -14  10   5     1777.74     2026.24    305.08 o 
 -13  10   5      185.33      161.59     35.51 o 
 -12  10   5     2722.98     2402.51    308.58 o 
 -11  10   5       29.91       99.31     39.38 o 
 -10  10   5     2331.61     2054.62    158.50 o 
  -9  10   5      568.65      727.50    100.06 o 
  -8  10   5      323.77      350.53     63.46 o 
  -7  10   5      694.46      861.13     48.41 o 
  -6  10   5      624.36      654.24     46.05 o 
  -5  10   5      688.64      652.21     56.27 o 
  -4  10   5     4088.35     4152.93    139.35 o 
  -3  10   5      575.52      563.70     59.74 o 
  -2  10   5     4338.38     4403.82    220.42 o 
  -1  10   5     1493.03     1558.52     90.83 o 
   0  10   5     3084.18     3405.16    107.25 o 
   1  10   5       38.44      103.92     52.88 o 
   2  10   5     1351.22     1279.39     97.02 o 
   3  10   5     1056.33      978.02     63.33 o 
   4  10   5      513.02      577.16     53.38 o 
   5  10   5     6152.92     5941.25    204.09 o 
   6  10   5       28.17       55.30     22.64 o 
   7  10   5     1889.81     1882.22     86.65 o 
   8  10   5      890.43      763.20     78.09 o 
   9  10   5      332.34      412.10     49.87 o 
  10  10   5      323.87      231.07     39.62 o 
  11  10   5      100.19       57.44     21.81 o 
 -13  11   5       19.30       22.60     58.16 o 
 -12  11   5      501.83      418.21     70.91 o 
 -11  11   5     1137.49      931.26     89.46 o 
 -10  11   5       27.99      116.93    116.08 o 
  -9  11   5     2966.32     3055.10    187.58 o 
  -8  11   5       45.39       72.78     21.77 o 
  -7  11   5      125.88      133.47     28.86 o 
  -6  11   5     1567.14     1822.47    124.83 o 
  -5  11   5     4480.12     4470.69    214.98 o 
  -4  11   5     3628.01     3598.00    168.39 o 
  -3  11   5    13214.53    12205.82    292.57 o 
  -2  11   5     2979.43     2957.63    155.54 o 
  -1  11   5     1749.90     1707.21    105.03 o 
   0  11   5      648.59      791.69     52.94 o 
   1  11   5     2144.22     2078.73    138.00 o 
   2  11   5      198.00      304.82     48.74 o 
   3  11   5    16408.08    16175.02    302.56 o 
   4  11   5      379.32      300.83     61.26 o 
   5  11   5     3260.77     3551.46    215.32 o 
   6  11   5      330.02      261.19     42.52 o 
   7  11   5      993.21      961.74     66.59 o 
   8  11   5       79.72       70.95     22.35 o 
   9  11   5     2587.66     2442.16    174.16 o 
  10  11   5      245.02      267.16     44.84 o 
  11  11   5      131.44      119.47     32.09 o 
 -13  12   5     1130.58     1145.31    210.08 o 
 -12  12   5       36.23       78.97     52.41 o 
 -11  12   5        9.00      137.45     27.46 o 
 -10  12   5     1498.35     1386.52    113.03 o 
  -9  12   5     1358.46     1150.64     84.76 o 
  -8  12   5     4716.68     4544.16    115.41 o 
  -7  12   5     4557.19     5139.16    185.98 o 
  -6  12   5     1458.95     1783.58    136.72 o 
  -5  12   5      171.98      516.87    130.01 o 
  -4  12   5     1643.10     1641.07    113.80 o 
  -3  12   5     3847.84     3822.44    214.57 o 
  -2  12   5     1516.79     1605.01    111.97 o 
  -1  12   5      804.93      746.59     66.64 o 
   0  12   5     1703.03     1933.46    121.03 o 
   1  12   5      285.84      385.02     67.75 o 
   2  12   5      185.37      209.07     38.74 o 
   3  12   5     6757.55     6551.65    221.91 o 
   4  12   5        9.70       52.45     22.24 o 
   5  12   5     1416.67     1418.47     94.56 o 
   6  12   5       60.01       81.46     29.99 o 
   7  12   5     3232.15     4076.27    167.84 o 
   8  12   5     2957.45     2965.00    139.77 o 
   9  12   5      514.74      648.54    107.03 o 
  10  12   5     1180.04     1190.04     85.34 o 
 -12  13   5        2.52       -1.85     39.00 o 
 -11  13   5      198.99       71.34     24.30 o 
 -10  13   5      755.02      671.24     52.26 o 
  -9  13   5      791.14      646.23     55.53 o 
  -8  13   5       87.57       82.72     27.09 o 
  -7  13   5      126.99       77.02     34.30 o 
  -6  13   5      714.70      768.67     48.29 o 
  -5  13   5      749.28      686.81     48.38 o 
  -4  13   5     2302.30     2230.23    136.32 o 
  -3  13   5     2543.39     2312.95    143.58 o 
  -2  13   5     4512.87     4656.78    498.08 o 
  -1  13   5     2374.99     2435.98    161.68 o 
   0  13   5      352.54      314.16     81.96 o 
   1  13   5     2622.53     2660.81    152.40 o 
   2  13   5     7264.54     7146.90    180.04 o 
   3  13   5     1481.91     1381.47     81.30 o 
   4  13   5      437.06      515.24     46.89 o 
   5  13   5     3337.51     3318.63    133.29 o 
   6  13   5       31.79      341.11     70.11 o 
   7  13   5       14.13      113.41     24.73 o 
   8  13   5      203.62      228.21     42.82 o 
   9  13   5      269.55      177.38     33.40 o 
  10  13   5     2658.15     2659.99    193.54 o 
 -11  14   5       34.35       81.20     57.36 o 
 -10  14   5     2078.97     1772.98    237.74 o 
  -9  14   5       74.67       98.19     28.42 o 
  -8  14   5     4794.10     4684.59    169.22 o 
  -7  14   5      935.55      829.44     69.10 o 
  -6  14   5       30.56      351.77     61.64 o 
  -5  14   5     2796.57     2911.10    143.07 o 
  -4  14   5       25.54       52.10     34.56 o 
  -3  14   5     1730.25     1624.11    159.65 o 
  -2  14   5     1022.70     1150.25     91.20 o 
  -1  14   5      355.53      502.19    103.32 o 
   0  14   5     4420.33     4377.27    127.17 o 
   1  14   5      242.18      414.78     59.43 o 
   2  14   5     4070.76     4345.78    215.52 o 
   3  14   5        5.11       52.17     29.52 o 
   4  14   5     1898.83     2175.03    116.46 o 
   5  14   5      202.61      214.00     29.41 o 
   6  14   5     1023.82     1115.52     74.12 o 
   7  14   5     1040.00      890.92     78.74 o 
   8  14   5     1592.61     1653.63    148.83 o 
   9  14   5        6.92      110.13     41.50 o 
 -10  15   5        8.28      139.96     42.96 o 
  -9  15   5      922.04      879.89     98.32 o 
  -8  15   5       43.27      575.17     70.82 o 
  -7  15   5      651.56      741.93     53.44 o 
  -6  15   5       65.46      892.75     87.46 o 
  -5  15   5      435.22      305.89     54.37 o 
  -4  15   5     1270.00     1113.82    102.81 o 
  -3  15   5      576.38      580.18     59.43 o 
  -2  15   5     1562.37     1448.30    111.16 o 
  -1  15   5     3138.12     3389.16    230.16 o 
   0  15   5      305.01      185.62     45.40 o 
   1  15   5     3669.46     4378.68    272.27 o 
   2  15   5     2075.74     2059.59    108.21 o 
   3  15   5     2135.15     2391.94    127.65 o 
   4  15   5      127.96       96.85     37.76 o 
   5  15   5       91.93      103.33     22.13 o 
   6  15   5      394.51      681.95     43.96 o 
   7  15   5      362.61      490.55     52.15 o 
   8  15   5      754.18      772.82     60.91 o 
  -9  16   5        6.92       40.31     37.99 o 
  -8  16   5       56.20       95.03     34.70 o 
  -7  16   5     3489.82     3679.04    184.05 o 
  -6  16   5      471.06      563.33     58.28 o 
  -5  16   5     3772.96     3871.81    151.02 o 
  -4  16   5      255.02      251.01     48.46 o 
  -3  16   5     1077.70     1049.80     93.55 o 
  -2  16   5      904.67      917.71    125.52 o 
  -1  16   5      142.17       88.85     58.61 o 
   0  16   5     1471.51     1938.26    199.75 o 
   1  16   5     1689.78     1615.68    126.27 o 
   2  16   5      220.24      116.62     48.96 o 
   3  16   5      368.90      397.68     45.54 o 
   4  16   5     1359.93     1406.90     94.16 o 
   5  16   5     3426.63     3543.20    160.97 o 
   6  16   5       25.78      102.11     27.34 o 
   7  16   5     2817.46     2819.40    140.03 o 
  -8  17   5     1657.46     1321.97    128.52 o 
  -7  17   5        7.40      248.98     56.80 o 
  -6  17   5     4527.43     4587.32    240.95 o 
  -5  17   5     1405.04     1303.11    179.70 o 
  -4  17   5     8402.13     7963.89    317.56 o 
  -3  17   5      308.12      259.91     54.09 o 
  -2  17   5     6608.08     6704.14    213.37 o 
  -1  17   5       71.55      181.70     51.33 o 
   0  17   5       38.37       77.20     39.79 o 
   1  17   5     1247.96     1065.16     97.27 o 
   2  17   5     4987.80     4984.64    236.22 o 
   3  17   5      239.74      362.14     60.17 o 
   4  17   5     3157.04     3196.66    113.55 o 
   5  17   5       78.93       87.42     29.71 o 
   6  17   5     2093.28     2049.23    148.49 o 
  -6  18   5        6.62       23.20     55.96 o 
  -5  18   5      281.04      218.16     52.25 o 
  -4  18   5       37.18      124.60     30.66 o 
  -3  18   5       62.53      170.26     56.23 o 
  -2  18   5     2458.41     2439.34    295.16 o 
  -1  18   5       18.54       80.30     34.31 o 
   0  18   5     5146.38     5551.18    199.51 o 
   1  18   5      369.43      371.75     62.13 o 
   2  18   5     2384.07     2360.73    165.74 o 
   3  18   5        2.15       88.00     26.35 o 
   4  18   5       43.45      119.55     29.52 o 
  -4  19   5       27.79      102.40     30.81 o 
  -3  19   5      982.32     1033.99     90.56 o 
  -2  19   5      610.39      478.37    177.38 o 
  -1  19   5       32.49       60.86     39.16 o 
   0  19   5        9.70       80.44     32.78 o 
   1  19   5       37.27      166.31     33.39 o 
   2  19   5      437.81      575.09     62.04 o 
 -16   0   6     4828.75     4599.45    237.20 o 
 -15   0   6     3743.05     4036.19    354.30 o 
 -14   0   6     1747.84     1796.10    173.95 o 
 -13   0   6     3070.35     3511.32    320.64 o 
 -12   0   6     4998.88     5476.46    263.94 o 
 -11   0   6      711.21      932.48    127.47 o 
 -10   0   6    45161.67    46457.56   1626.77 o 
  -9   0   6     4445.39     4402.81    205.87 o 
  -8   0   6     9378.65     9329.02    226.57 o 
  -7   0   6      725.13      859.64    106.76 o 
  -6   0   6    23319.91    22161.23    373.52 o 
  -5   0   6       84.20      164.92     52.31 o 
  -4   0   6    39082.46    38039.08    825.86 o 
  -3   0   6       56.89       39.11     12.54 o 
  -2   0   6     3038.41     3292.52    151.11 o 
  -1   0   6       50.66       47.41     11.74 o 
   0   0   6    39706.07    41487.02    619.24 o 
   1   0   6        1.61        7.63      6.65 o 
   2   0   6    37454.26    38163.66    597.94 o 
   3   0   6       25.08       42.62     15.38 o 
   4   0   6    13071.99    13094.15    218.95 o 
   5   0   6        0.26       15.08      7.43 o 
   6   0   6     9378.03     9034.89    191.55 o 
   7   0   6      265.89      202.19     51.43 o 
   8   0   6    44289.14    44725.02   1426.38 o 
  10   0   6     3148.50     3431.26    295.19 o 
  11   0   6      528.71      461.42    127.05 o 
  12   0   6     2714.96     2755.27    432.92 o 
  13   0   6       55.61       57.69     42.95 o 
 -16   1   6      447.77      585.42    164.58 o 
 -15   1   6      389.45      412.75     68.49 o 
 -14   1   6      115.27      139.99     52.05 o 
 -13   1   6       27.91      109.57     37.59 o 
 -12   1   6     3549.58     3425.03    183.14 o 
 -11   1   6     1583.83     1641.64     87.65 o 
 -10   1   6    14754.84    14881.44    388.33 o 
  -9   1   6      839.17      820.04     61.93 o 
  -8   1   6    21882.50    21881.71    262.21 o 
  -7   1   6       71.41      272.60     27.52 o 
  -6   1   6    19663.11    22662.38    312.01 o 
  -5   1   6     1005.55     1247.50     64.65 o 
  -4   1   6     4246.09     4153.12    148.10 o 
  -3   1   6      359.60      291.82     23.68 o 
  -2   1   6     4152.98     3753.84     80.92 o 
  -1   1   6      461.39      448.27     36.51 o 
   0   1   6     2311.98     2198.77     57.79 o 
   1   1   6      264.29      223.17     18.60 o 
   2   1   6     5669.81     5214.54    109.34 o 
   3   1   6     1574.14     1453.76     55.72 o 
   4   1   6     5351.00     4833.70    103.70 o 
   5   1   6      437.83      426.24     36.46 o 
   6   1   6      496.68      859.42     77.49 o 
   7   1   6      816.68      714.37    106.60 o 
   8   1   6      405.14      338.18     62.58 o 
   9   1   6     1390.65     1258.01     91.70 o 
  10   1   6      187.77      191.82     37.90 o 
  11   1   6        7.76       71.35     26.40 o 
  12   1   6       35.93       16.02     36.85 o 
  13   1   6     1534.49     1484.74    143.24 o 
 -16   2   6      105.07      205.13     61.86 o 
 -15   2   6     2596.64     2425.10    171.61 o 
 -14   2   6       82.58       49.80     53.52 o 
 -13   2   6      294.18      277.54     43.02 o 
 -12   2   6     2145.10     2071.30    159.72 o 
 -11   2   6     1586.41     1496.42     96.25 o 
 -10   2   6     1411.12     1402.98     72.21 o 
  -9   2   6     3779.06     4387.69    233.82 o 
  -8   2   6     3330.80     3502.31    130.13 o 
  -7   2   6     5088.23     6327.36    129.32 o 
  -6   2   6     3520.62     3784.15    160.94 o 
  -5   2   6    18523.05    21466.21    295.36 o 
  -4   2   6     1620.60     1362.89     57.51 o 
  -3   2   6    76812.48    78083.35    587.51 o 
  -2   2   6     2577.38     2378.58     74.61 o 
  -1   2   6    59112.99    58816.29    806.51 o 
   0   2   6      118.67      148.12     16.65 o 
   1   2   6     5351.13     4863.89     84.39 o 
   2   2   6     1049.22      934.21     41.97 o 
   3   2   6      667.37      797.23     38.52 o 
   4   2   6      155.43      138.30     17.21 o 
   5   2   6      120.78       69.12     18.42 o 
   6   2   6      196.49     1364.61    211.53 o 
   7   2   6     5488.65     6518.06    173.37 o 
   9   2   6     6186.07     6191.67    170.43 o 
  10   2   6       92.66      122.26     43.71 o 
  11   2   6      380.77      369.95     69.04 o 
  12   2   6      627.24      573.65    121.14 o 
  13   2   6     1055.99      978.87    107.87 o 
 -16   3   6       47.94      -16.83     60.64 o 
 -15   3   6       17.57       -1.93     17.34 o 
 -14   3   6      791.44      916.42    106.41 o 
 -13   3   6       11.72      168.90     30.80 o 
 -12   3   6     2591.67     2671.73    156.55 o 
 -11   3   6     1939.88     1833.31    102.18 o 
 -10   3   6      329.37      325.61     48.16 o 
  -9   3   6     7596.84     7375.35    260.41 o 
  -8   3   6     1864.59     1984.75    102.77 o 
  -7   3   6     2882.52     2647.87     93.54 o 
  -6   3   6      986.51      958.05     63.65 o 
  -5   3   6      235.73      366.67     38.39 o 
  -4   3   6     3333.89     3372.79    144.12 o 
  -3   3   6     5779.37     5480.62    136.96 o 
  -2   3   6    12529.34    12645.27    171.07 o 
  -1   3   6    14005.16    14815.35    122.24 o 
   0   3   6     3437.56     3551.77     79.61 o 
   1   3   6    17552.38    16402.34    161.81 o 
   2   3   6     5503.72     5641.88     63.93 o 
   3   3   6    12289.15    11840.69    217.76 o 
   4   3   6    14273.42    13452.76    270.71 o 
   5   3   6     2736.03     2270.74    128.96 o 
   6   3   6     1626.35     1510.42     79.59 o 
   7   3   6     2770.65     2948.86    122.28 o 
   8   3   6      388.28      485.41     46.45 o 
   9   3   6     3368.62     2912.28    263.18 o 
  10   3   6        4.58       83.19     27.62 o 
  11   3   6     3586.37     3324.86    248.39 o 
  12   3   6        2.80       64.44     28.27 o 
  13   3   6     2809.51     2618.80    213.47 o 
 -16   4   6       86.38      293.10    137.17 o 
 -15   4   6      269.64      310.86     75.55 o 
 -14   4   6        3.81       30.14     38.81 o 
 -13   4   6      364.16      385.21     55.85 o 
 -12   4   6      313.97      307.52     63.96 o 
 -11   4   6      326.72      305.48     66.25 o 
 -10   4   6      153.61      211.63     53.26 o 
  -9   4   6      274.36      166.26     42.27 o 
  -8   4   6      315.55      437.10     40.92 o 
  -7   4   6       74.22      156.94     39.26 o 
  -6   4   6      165.56      219.72     30.75 o 
  -5   4   6      202.03      202.39     51.48 o 
  -4   4   6     9976.02    10561.04    197.72 o 
  -3   4   6       49.62       41.93     21.31 o 
  -2   4   6     9419.46    10101.48    140.64 o 
  -1   4   6      143.51     3664.16    325.38 o 
   0   4   6       56.68       98.16     15.67 o 
   1   4   6       94.29       90.77     12.70 o 
   2   4   6     3917.35     3547.69     89.04 o 
   3   4   6      487.93      544.30     70.70 o 
   4   4   6       41.74       48.04     19.67 o 
   5   4   6      259.73      266.86     23.12 o 
   6   4   6     1156.06     1045.44     71.61 o 
   7   4   6      220.11      241.70     47.42 o 
   8   4   6     1906.46     1881.32    146.04 o 
   9   4   6       74.97       51.52     32.22 o 
  10   4   6      323.67      267.73     63.68 o 
  11   4   6      281.11      246.40     82.64 o 
  12   4   6        1.36      124.70     39.76 o 
  13   4   6       13.02      129.60     47.20 o 
 -15   5   6      187.79      174.73     54.84 o 
 -14   5   6      259.85      229.87     44.27 o 
 -13   5   6      638.71      677.66     90.97 o 
 -12   5   6     1220.02     1341.12    126.79 o 
 -11   5   6      574.49      519.75     55.52 o 
 -10   5   6       44.89       73.18     30.21 o 
  -9   5   6     9151.53     9211.78    270.37 o 
  -8   5   6     1228.59     1621.80    129.37 o 
  -7   5   6     4716.05     4756.41    174.88 o 
  -6   5   6      526.03      802.74     84.47 o 
  -5   5   6      551.85      581.79     67.71 o 
  -4   5   6    27480.19    26462.09    239.35 o 
  -2   5   6    12453.48    11627.87    160.91 o 
  -1   5   6    25581.75    25928.61    327.21 o 
   0   5   6       12.42       76.79     26.76 o 
   1   5   6    15414.81    13548.33    292.42 o 
   2   5   6     1807.18     1668.04     86.93 o 
   3   5   6    14682.52    14111.95    256.55 o 
   4   5   6      712.15      682.04     68.04 o 
   5   5   6     5431.89     5064.91    145.28 o 
   6   5   6       35.00       18.93     18.58 o 
   7   5   6       72.53      216.63     36.66 o 
   8   5   6      428.55      461.36     63.27 o 
   9   5   6     2704.99     2425.38    140.22 o 
  10   5   6      673.06      642.28     90.28 o 
  11   5   6     3532.00     3679.68    234.12 o 
  12   5   6      273.20      184.29     42.55 o 
  13   5   6     2619.85     2400.97    175.24 o 
 -15   6   6     3236.73     2944.62    189.16 o 
 -14   6   6     1351.00     1286.17    124.19 o 
 -13   6   6      168.15      176.96     47.49 o 
 -12   6   6     1032.44      921.56     91.07 o 
 -11   6   6       75.84       42.48     24.92 o 
 -10   6   6      256.01      143.01     42.65 o 
  -9   6   6     3391.38     3847.71    126.84 o 
  -8   6   6       38.23      142.39    129.05 o 
  -7   6   6      565.35     1551.59     95.31 o 
  -6   6   6        3.42      100.06     29.76 o 
  -5   6   6    19223.26    20255.82    366.20 o 
  -4   6   6      139.35      129.84     34.08 o 
  -3   6   6    41834.30    40992.13    422.53 o 
  -2   6   6     2367.77     2307.67     97.29 o 
  -1   6   6     1254.34     1648.97     70.43 o 
   0   6   6      905.62     1095.37     72.55 o 
   1   6   6    13316.38    12502.62    396.25 o 
   2   6   6       11.38       74.92     18.11 o 
   3   6   6     5326.55     4945.87    125.82 o 
   4   6   6      125.23       91.00     21.91 o 
   5   6   6    12255.12    12663.63    288.95 o 
   6   6   6       21.86      178.89     49.56 o 
   7   6   6    21336.56    24307.72    378.08 o 
   8   6   6      399.91      312.89     43.36 o 
   9   6   6    18756.00    20792.49    840.25 o 
  10   6   6       87.79       69.51     42.50 o 
  11   6   6     4346.23     5074.91    242.80 o 
  12   6   6        6.13       71.24     31.58 o 
 -15   7   6      729.18      825.62     83.31 o 
 -14   7   6      468.75      441.53     70.44 o 
 -13   7   6      334.17      512.79    111.38 o 
 -12   7   6     1545.95     1582.79    132.53 o 
 -11   7   6     1368.95     1279.26     92.69 o 
 -10   7   6      706.77      784.89     67.62 o 
  -9   7   6     1374.26     1565.85    106.57 o 
  -8   7   6      730.15      788.45    131.22 o 
  -7   7   6     2246.21     2417.17    234.31 o 
  -6   7   6     3056.77     3895.81    339.27 o 
  -5   7   6     1299.74     1271.58     81.79 o 
  -4   7   6    15979.50    15571.53    262.45 o 
  -3   7   6      118.92      139.11     29.73 o 
  -2   7   6      701.28      629.37     61.85 o 
  -1   7   6     3655.15     7027.43    250.97 o 
   0   7   6    12917.20    13906.48    214.59 o 
   1   7   6     6234.42     5886.10    261.69 o 
   2   7   6    23197.52    21288.73    478.57 o 
   3   7   6     2993.37     2704.97    204.35 o 
   4   7   6    10651.85    10713.42    228.96 o 
   5   7   6     2992.32     3580.98    265.18 o 
   6   7   6    11059.13    12032.69    289.84 o 
   7   7   6     1584.67     1632.11     73.56 o 
   8   7   6     8060.31     7851.54    337.19 o 
   9   7   6       76.82       97.30     23.55 o 
  10   7   6     4785.52     4903.63    205.78 o 
  11   7   6     2012.13     1716.80    182.68 o 
  12   7   6        5.60       10.08     38.95 o 
 -15   8   6      116.27      118.88     43.43 o 
 -14   8   6     2122.72     2156.26    281.14 o 
 -13   8   6       19.49      109.27     55.91 o 
 -12   8   6     3337.36     3090.68    152.76 o 
 -11   8   6      202.80      132.95     60.99 o 
 -10   8   6     5229.93     5652.92    299.77 o 
  -9   8   6      369.13      482.28     84.64 o 
  -8   8   6     1544.46     1885.62    152.28 o 
  -7   8   6       55.41      110.55     71.80 o 
  -6   8   6     4085.15     4085.43    109.83 o 
  -5   8   6     1890.70     1972.43    104.28 o 
  -4   8   6    25926.95    24194.68    286.69 o 
  -3   8   6     4198.99     4340.47    241.95 o 
  -2   8   6    14615.97    15777.49    352.54 o 
  -1   8   6      121.41      190.44     35.56 o 
   0   8   6     2063.73     2087.48    106.55 o 
   1   8   6       14.52      107.41     29.73 o 
   2   8   6    14114.20    13228.87    418.24 o 
   3   8   6      218.71      210.41     27.62 o 
   4   8   6     9602.24     9526.14    218.63 o 
   5   8   6      609.34      540.78     58.94 o 
   6   8   6     3185.92     3323.72    192.93 o 
   7   8   6       10.94       45.41     19.93 o 
   8   8   6     3056.54     3043.36     91.50 o 
   9   8   6       10.00       40.70     36.73 o 
  10   8   6      617.56      579.13     57.85 o 
  11   8   6        7.39       54.34     23.08 o 
  12   8   6      654.11      599.46     75.67 o 
 -14   9   6      314.10      356.41     45.96 o 
 -13   9   6      202.77      207.53     44.39 o 
 -12   9   6      149.80       89.62     33.84 o 
 -11   9   6     1129.21     1229.34     92.50 o 
 -10   9   6     1346.55     1324.62    126.74 o 
  -9   9   6       82.49      124.60     39.28 o 
  -8   9   6      470.59      729.45     98.34 o 
  -7   9   6     5450.15     5175.53    139.07 o 
  -6   9   6       55.32      687.82     52.87 o 
  -5   9   6    17984.51    17329.99    225.44 o 
  -4   9   6     1368.45     1145.24     82.09 o 
  -3   9   6     2850.94     2905.56    139.43 o 
  -2   9   6      375.55      332.43     46.29 o 
  -1   9   6     2057.06     2104.46    102.42 o 
   0   9   6      359.26      376.36     29.33 o 
   1   9   6     2374.90     2733.61    159.08 o 
   2   9   6     5050.76     4693.18    211.26 o 
   3   9   6     5275.12     4697.75    165.76 o 
   4   9   6     2134.65     1927.93    108.03 o 
   5   9   6      174.66      202.63     41.77 o 
   6   9   6      202.35      319.74     39.78 o 
   7   9   6     3935.21     3742.69    109.59 o 
   8   9   6      375.36      397.92     49.77 o 
   9   9   6      371.44      377.27     58.19 o 
  10   9   6      314.62      326.13     42.02 o 
  11   9   6      481.87      505.09     56.38 o 
 -14  10   6      119.22      146.49     45.61 o 
 -13  10   6      308.16      239.01     83.79 o 
 -12  10   6       97.42      128.88     36.89 o 
 -11  10   6     1749.57     1513.91    189.30 o 
 -10  10   6     1523.94     1363.79     89.39 o 
  -9  10   6     2185.45     2284.68    167.33 o 
  -8  10   6     1273.85     1075.17    165.51 o 
  -7  10   6       15.83      204.93     65.12 o 
  -6  10   6      120.06      207.69     34.85 o 
  -5  10   6     3437.69     3619.17     99.58 o 
  -4  10   6       23.93       86.46     39.39 o 
  -3  10   6      186.69      207.10     28.98 o 
  -2  10   6     1115.95     1228.92     79.44 o 
  -1  10   6      876.58      971.93     85.60 o 
   0  10   6      614.89      756.60     79.71 o 
   1  10   6     1216.85     1201.04     75.93 o 
   2  10   6     1533.20     1414.52     86.42 o 
   3  10   6     9452.13     9219.83    199.81 o 
   4  10   6      588.63      632.48     59.70 o 
   5  10   6     8169.15     9748.23    226.37 o 
   6  10   6      401.66      410.66     49.53 o 
   7  10   6      192.23      235.16     31.76 o 
   8  10   6     1265.72     1166.20    112.24 o 
   9  10   6     1627.13     1494.30    111.97 o 
  10  10   6      457.22      381.94     44.66 o 
  11  10   6      841.52      632.01     58.55 o 
 -13  11   6      259.53      126.64     41.77 o 
 -12  11   6        1.82       62.01     39.66 o 
 -11  11   6     1819.32     1604.65    134.00 o 
 -10  11   6      109.82      114.80     45.00 o 
  -9  11   6     3047.57     2775.46    293.07 o 
  -8  11   6     7142.16     6948.36    305.92 o 
  -7  11   6     1579.69     1646.87    108.63 o 
  -6  11   6    17738.34    16795.59    291.43 o 
  -5  11   6     1323.52     1203.44     69.21 o 
  -4  11   6     1959.22     2164.44    138.49 o 
  -3  11   6      145.96       79.95     33.72 o 
  -2  11   6      913.78      951.85     71.84 o 
  -1  11   6      327.69      371.91     47.03 o 
   0  11   6     1582.07     1701.48     98.33 o 
   1  11   6      443.24      431.68     50.62 o 
   2  11   6      139.07      169.43     65.85 o 
   3  11   6     4622.85     4227.03    108.90 o 
   4  11   6     1799.86     1557.62     97.74 o 
   5  11   6       57.44       63.96     27.60 o 
   6  11   6     2931.32     2958.72    144.43 o 
   7  11   6      796.12      801.83     63.59 o 
   8  11   6     1407.68     1390.40     99.68 o 
   9  11   6      288.92      252.05     45.69 o 
  10  11   6     2444.44     2276.39    146.32 o 
 -13  12   6        9.45       81.33     41.87 o 
 -12  12   6      870.96      720.28     83.46 o 
 -11  12   6       18.86       78.98     48.74 o 
 -10  12   6       55.62       30.91     29.44 o 
  -9  12   6     1523.42     1439.96    163.60 o 
  -8  12   6      766.11      702.84    100.14 o 
  -7  12   6     4839.51     4819.45    240.42 o 
  -6  12   6     7616.07     7454.42    167.66 o 
  -5  12   6      719.37      713.63     58.19 o 
  -4  12   6      404.91      407.56     49.36 o 
  -3  12   6      147.76      105.85     32.35 o 
  -2  12   6     1763.48     2018.08    164.32 o 
  -1  12   6      332.36      414.65     60.44 o 
   0  12   6      787.06      926.82     58.27 o 
   1  12   6      207.81      220.57     64.48 o 
   2  12   6     2254.50     2407.48    134.10 o 
   3  12   6      237.24      248.09     38.22 o 
   4  12   6     4774.92     4894.15    148.86 o 
   5  12   6     1335.75     1255.87    103.62 o 
   6  12   6       11.39      179.15     36.08 o 
   7  12   6      338.62      477.76     58.18 o 
   8  12   6      321.01      574.44     77.15 o 
   9  12   6       99.15      126.32     38.48 o 
  10  12   6       39.33       78.07     53.24 o 
 -12  13   6      448.89      350.06     55.14 o 
 -11  13   6     3808.30     3515.20    170.31 o 
 -10  13   6      889.93      915.47     85.45 o 
  -9  13   6     6949.84     6753.85    184.31 o 
  -8  13   6     3896.39     4345.20    184.39 o 
  -7  13   6     2862.37     2807.53    155.84 o 
  -6  13   6       22.91      284.60    106.39 o 
  -5  13   6     3697.98     3494.64    178.08 o 
  -4  13   6     1754.12     1648.53    104.17 o 
  -3  13   6     1302.51     1344.14     85.36 o 
  -2  13   6     3922.29     4044.82    278.27 o 
  -1  13   6     1705.13     2026.09    105.23 o 
   0  13   6      397.22      298.67     57.49 o 
   1  13   6     8517.91     8613.95    194.62 o 
   2  13   6      131.33       64.09     22.07 o 
   3  13   6     7142.45     7237.63    240.16 o 
   4  13   6      163.57      202.18     49.74 o 
   5  13   6      675.37      664.65     43.51 o 
   6  13   6      194.37      236.79     41.60 o 
   7  13   6     3219.65     3276.47    177.05 o 
   8  13   6     1540.34     1504.09    140.94 o 
   9  13   6     2493.80     2466.82    189.92 o 
 -11  14   6        2.99       76.53     39.33 o 
 -10  14   6       34.30       75.56     30.41 o 
  -9  14   6     2327.96     2291.17    153.70 o 
  -8  14   6      148.83      160.48     40.82 o 
  -7  14   6     8618.15     8406.47    347.65 o 
  -6  14   6       25.96       67.76     42.01 o 
  -5  14   6     4916.33     4529.77    183.90 o 
  -4  14   6        5.35       45.51     59.26 o 
  -3  14   6     3650.31     3304.08    157.01 o 
  -2  14   6     2661.10     2496.40    190.70 o 
  -1  14   6     2607.56     2883.00    189.87 o 
   0  14   6     1287.43     1193.68     86.73 o 
   1  14   6       26.11      247.03     59.53 o 
   2  14   6     1161.95     1144.79     74.49 o 
   3  14   6     3189.64     3156.41    174.63 o 
   4  14   6      361.21      326.74     46.09 o 
   5  14   6     4175.84     4121.53    145.55 o 
   6  14   6     1504.76     1444.56    105.98 o 
   7  14   6     4550.58     4773.83    206.62 o 
   8  14   6      220.61      177.13     37.48 o 
 -10  15   6      603.53      462.39     78.81 o 
  -9  15   6      593.46      589.74    108.15 o 
  -8  15   6      128.03       94.45     47.21 o 
  -7  15   6       71.66      118.01     27.01 o 
  -6  15   6     2483.64     2151.72    156.44 o 
  -5  15   6       45.41       81.71     65.03 o 
  -4  15   6     9939.16     9075.44    153.04 o 
  -3  15   6      422.85      391.98     57.52 o 
  -2  15   6     6532.52     6803.17    232.78 o 
  -1  15   6     3263.20     3241.58    219.32 o 
   0  15   6      392.37      398.22     49.51 o 
   1  15   6      299.76      512.39     65.55 o 
   2  15   6      921.61      977.48     66.61 o 
   3  15   6      217.08      215.20     31.47 o 
   4  15   6      428.48      291.52     35.98 o 
   5  15   6      177.61      196.72     31.80 o 
   6  15   6      104.65      336.57     57.08 o 
   7  15   6      144.34      157.81     30.21 o 
  -9  16   6      374.15      320.95     69.14 o 
  -8  16   6     1505.36     1260.51     78.57 o 
  -7  16   6      171.19      169.61     34.83 o 
  -6  16   6      251.36      272.29     39.67 o 
  -5  16   6       76.92       64.64     41.62 o 
  -4  16   6       85.34      103.64     34.20 o 
  -3  16   6       15.74      101.14     32.97 o 
  -2  16   6     4051.54     4225.81    231.79 o 
  -1  16   6       84.14      251.92     42.65 o 
   0  16   6     4606.28     4895.97    221.43 o 
   1  16   6        0.02      109.38     46.06 o 
   2  16   6     4902.78     5007.08    307.67 o 
   3  16   6      573.67      652.85     70.33 o 
   4  16   6      801.25      804.50     59.71 o 
   5  16   6      863.52      711.27     58.40 o 
   6  16   6      274.69      229.99     42.32 o 
  -8  17   6      181.26      229.99     46.61 o 
  -7  17   6      543.70      537.63     67.95 o 
  -6  17   6      291.94     1000.33     82.99 o 
  -5  17   6     1272.06     1337.24    119.74 o 
  -4  17   6       14.23       -9.99     38.59 o 
  -3  17   6       10.06       98.64     35.67 o 
  -2  17   6        0.68      137.18     30.83 o 
  -1  17   6      424.03      560.87     76.46 o 
   0  17   6        0.07      -21.76     46.07 o 
   1  17   6      143.79      176.94     38.31 o 
   2  17   6       37.15       92.64     43.96 o 
   3  17   6        8.73      101.60     29.31 o 
   4  17   6      131.80      163.57     33.09 o 
   5  17   6       85.78      132.32     27.47 o 
  -6  18   6      401.05      301.96     95.21 o 
  -5  18   6       76.63       70.47     42.52 o 
  -4  18   6      100.00      132.11     34.45 o 
  -3  18   6      246.46      358.97     96.99 o 
  -2  18   6     3283.68     3092.16    228.01 o 
  -1  18   6      749.20      854.43     89.14 o 
   0  18   6     1388.09     1682.26    155.60 o 
   1  18   6     1672.52     1639.47    166.34 o 
   2  18   6      120.11      143.68     46.33 o 
   3  18   6     1008.72     1050.99     70.16 o 
  -3  19   6      451.13      421.74     84.06 o 
  -2  19   6      155.46      204.51     37.88 o 
  -1  19   6      157.79      280.73     50.30 o 
   0  19   6      924.33      932.41     94.13 o 
 -16   1   7     3096.65     3263.07    231.15 o 
 -15   1   7       26.01       40.88     35.09 o 
 -14   1   7     1941.33     1791.28    137.85 o 
 -13   1   7     1144.84     1160.07     79.28 o 
 -12   1   7     1193.18     1057.06     63.38 o 
 -11   1   7       70.57       69.43     18.26 o 
 -10   1   7     4951.88     4693.80    178.68 o 
  -9   1   7     8220.19     7790.22    171.54 o 
  -8   1   7    24408.72    24406.61    299.22 o 
  -7   1   7     3321.16     3563.18    120.04 o 
  -6   1   7    25390.20    26624.75    163.13 o 
  -5   1   7      270.91      291.38     27.09 o 
  -4   1   7     9404.79     8590.01    213.75 o 
  -3   1   7      117.19      127.96     19.67 o 
  -2   1   7    13539.39    12774.18    195.11 o 
  -1   1   7      199.49      198.56     15.47 o 
   0   1   7     1743.30     1877.39     53.68 o 
   1   1   7     3667.46     3502.84     91.39 o 
   2   1   7    14786.26    14761.50    171.32 o 
   3   1   7     2737.05     2475.50     65.43 o 
   4   1   7     6029.76     5835.24     99.20 o 
   5   1   7     1020.31      877.26     51.93 o 
   6   1   7     2332.44     2084.18     96.77 o 
   7   1   7      175.31      411.01     71.86 o 
   8   1   7     1797.39     2181.89    165.28 o 
   9   1   7       10.38       96.58     28.58 o 
  10   1   7      108.36       64.74     29.95 o 
  11   1   7      409.82      425.96     62.26 o 
  12   1   7       46.73        2.45     43.27 o 
  13   1   7      138.28       98.06     37.19 o 
 -16   2   7       76.82      193.94     58.33 o 
 -15   2   7      115.39      111.85     39.32 o 
 -14   2   7      364.03      409.48     49.34 o 
 -13   2   7      400.57      502.05     81.80 o 
 -12   2   7     8990.68     8687.67    186.00 o 
 -11   2   7     3764.55     3764.59    192.91 o 
 -10   2   7    14926.60    15327.34    322.70 o 
  -9   2   7     1562.88     1695.28     84.59 o 
  -8   2   7     1267.49     1440.26     76.56 o 
  -7   2   7      508.61      424.11     32.42 o 
  -6   2   7    18521.57    17752.12    247.85 o 
  -5   2   7       11.42       25.67     19.06 o 
  -4   2   7    32061.38    34025.61    346.40 o 
  -3   2   7       41.47       23.53     12.31 o 
  -2   2   7     3101.32     2978.24     90.76 o 
  -1   2   7      301.10      497.15     52.18 o 
   0   2   7    19391.42    19979.11    207.33 o 
   1   2   7      957.76      950.59     49.61 o 
   2   2   7    41280.93    41180.19    394.18 o 
   3   2   7        1.82       24.64      5.10 o 
   4   2   7      206.76      271.59     21.22 o 
   5   2   7        1.61       27.34     10.10 o 
   6   2   7    39264.01    40777.86    545.43 o 
   7   2   7        3.95       17.96     17.05 o 
   8   2   7     7665.22     7724.02    129.07 o 
   9   2   7       45.49       81.75     61.38 o 
  10   2   7      700.49      786.89     77.84 o 
  11   2   7      316.68      183.12     74.27 o 
  12   2   7      163.02       46.50     39.09 o 
  13   2   7      164.99      154.80     38.27 o 
 -16   3   7       26.63       24.82     48.06 o 
 -15   3   7      658.52      597.94     66.57 o 
 -14   3   7      225.58      388.78     53.72 o 
 -13   3   7      836.97     1117.59    111.32 o 
 -12   3   7        5.94       66.19     24.16 o 
 -11   3   7     5888.66     5794.08    236.98 o 
 -10   3   7     7491.10     7838.38    257.12 o 
  -9   3   7     8667.52     8417.54    190.00 o 
  -8   3   7     5723.09     5871.07    182.81 o 
  -7   3   7      814.07      855.62     67.62 o 
  -6   3   7        9.43       77.45     17.85 o 
  -5   3   7     5012.88     5043.27    123.40 o 
  -4   3   7     2837.09     2915.11    158.14 o 
  -3   3   7     6114.35     5997.90    106.33 o 
  -2   3   7       15.94       23.04      8.57 o 
  -1   3   7     6234.90     7034.22    107.70 o 
   0   3   7     2798.51     2752.19     62.61 o 
   1   3   7    29915.34    29187.25    264.53 o 
   2   3   7     6283.29     5659.11     75.45 o 
   3   3   7    13202.89    11888.63    148.27 o 
   4   3   7     6923.29     6419.98    115.84 o 
   5   3   7     1296.39     1204.55    105.19 o 
   6   3   7      687.27      681.36     51.97 o 
   7   3   7       57.66      384.65     43.95 o 
   8   3   7      370.29      321.95     42.09 o 
   9   3   7      126.13       96.00     65.70 o 
  10   3   7       25.35       75.08     64.86 o 
  11   3   7     1642.77     1581.64    146.97 o 
  12   3   7        9.38       70.27     31.04 o 
 -16   4   7      204.37      267.43     66.20 o 
 -15   4   7     1794.50     1579.37    196.90 o 
 -14   4   7      536.91      560.52     69.83 o 
 -13   4   7      683.03      674.14     91.02 o 
 -12   4   7       19.57       35.21     53.29 o 
 -11   4   7      523.59      446.76     49.60 o 
 -10   4   7      491.16      598.47     57.45 o 
  -9   4   7     1006.14     1079.32    220.78 o 
  -8   4   7      678.81      887.09     83.74 o 
  -7   4   7      934.00     1465.87     83.14 o 
  -6   4   7       58.64      102.71     81.78 o 
  -5   4   7    75504.75    90603.20    778.02 o 
  -4   4   7     2913.87     2790.98    167.60 o 
  -3   4   7    27929.88    26931.52    212.35 o 
  -2   4   7     1235.00     1369.19     48.75 o 
  -1   4   7      359.70      497.16     33.33 o 
   0   4   7       10.54       19.38     15.39 o 
   1   4   7     3543.02     3087.94     84.57 o 
   2   4   7       66.29       33.66     10.01 o 
   3   4   7     1404.91     1365.79     94.77 o 
   4   4   7        0.75        5.80     11.34 o 
   5   4   7     8786.68     9615.17    185.09 o 
   6   4   7      711.29      674.49     51.11 o 
   7   4   7    11797.98    13502.29    299.44 o 
   8   4   7      238.84      197.87     34.89 o 
   9   4   7    16909.39    18182.65    478.04 o 
  10   4   7       29.22       27.40     21.23 o 
  11   4   7      864.60      813.40     88.04 o 
  12   4   7      236.63      114.16     42.07 o 
 -15   5   7      240.46      194.85     33.61 o 
 -14   5   7      348.78      423.55     56.95 o 
 -13   5   7      419.33     1032.47    128.86 o 
 -12   5   7     3524.70     3350.59    175.06 o 
 -11   5   7       91.83      116.59     35.98 o 
 -10   5   7      237.83      210.31     76.95 o 
  -9   5   7      907.88      757.29     70.38 o 
  -8   5   7       54.62      121.97     42.12 o 
  -7   5   7        4.00       64.96     55.37 o 
  -6   5   7     3978.51     4280.71    166.44 o 
  -5   5   7      797.82     1092.13     94.74 o 
  -4   5   7    21181.65    19974.02    371.40 o 
  -3   5   7     1703.95     1581.89    100.72 o 
  -2   5   7      108.93      122.67     40.76 o 
  -1   5   7     2287.82     3722.87    106.82 o 
   0   5   7     1564.70     1632.32     79.26 o 
   1   5   7     3483.79     3159.48    110.84 o 
   2   5   7       22.45       89.67     21.46 o 
   3   5   7     5743.74     4765.65    133.18 o 
   4   5   7     1954.16     1789.63    106.45 o 
   5   5   7      819.14      778.99     79.78 o 
   6   5   7      776.08      703.07     69.98 o 
   7   5   7        1.64       72.86     22.61 o 
   8   5   7     1656.55     1584.10     98.54 o 
   9   5   7     1215.45     1085.38     72.96 o 
  10   5   7      294.39      289.73     58.43 o 
  11   5   7     1323.52     1289.30    174.18 o 
  12   5   7      573.53      406.60     71.30 o 
 -15   6   7       17.97      185.76     42.35 o 
 -14   6   7       42.34      182.53     39.97 o 
 -13   6   7      542.26      739.23    101.05 o 
 -12   6   7      661.12      723.29     94.03 o 
 -11   6   7      258.29      320.35     50.95 o 
 -10   6   7     5309.23     5052.92    199.96 o 
  -9   6   7      973.97      993.53    117.91 o 
  -8   6   7       21.49       18.24     24.85 o 
  -7   6   7       33.37       77.06     66.44 o 
  -6   6   7      869.66     1048.50     96.53 o 
  -5   6   7       17.59        9.03     27.04 o 
  -4   6   7     6261.16     6246.22    175.98 o 
  -3   6   7        2.63       52.37     19.97 o 
  -2   6   7     2022.88     1957.10     74.50 o 
  -1   6   7     2426.39     3297.10     87.73 o 
   0   6   7    13389.69    14894.52    158.52 o 
   1   6   7     1635.89     1674.42    103.67 o 
   2   6   7     9829.54     9072.58    267.36 o 
   3   6   7     1079.62     1171.89     86.20 o 
   4   6   7     2580.80     2796.27    165.22 o 
   5   6   7      978.11      997.59     69.91 o 
   6   6   7     2121.04     2518.30    151.87 o 
   7   6   7      468.52      403.66     41.91 o 
   8   6   7     1522.96     1499.74    106.30 o 
   9   6   7      592.17      589.20     51.60 o 
  10   6   7     1825.10     1632.97    146.13 o 
  11   6   7       52.23       99.83     41.50 o 
  12   6   7     1615.59     1529.42    148.37 o 
 -15   7   7       98.28      114.20     43.75 o 
 -14   7   7      235.47      176.22     33.60 o 
 -13   7   7       59.09       95.15     43.16 o 
 -12   7   7      111.54      142.01     38.78 o 
 -11   7   7     1199.82     1105.48     93.04 o 
 -10   7   7        2.11       41.49     33.22 o 
  -9   7   7     1114.69     1044.95    121.53 o 
  -7   7   7     6935.30     7277.92    247.89 o 
  -6   7   7     5875.67     6157.53    373.74 o 
  -5   7   7     2413.72     2061.90    126.28 o 
  -3   7   7     1320.69     1159.99     64.51 o 
  -2   7   7      208.58      273.81     71.93 o 
  -1   7   7     2329.41     2636.82    111.45 o 
   0   7   7     7521.71     7914.37    127.62 o 
   1   7   7      223.85      333.65     31.92 o 
   2   7   7     3129.84     2831.38    115.36 o 
   3   7   7      729.78      594.61     63.20 o 
   4   7   7      190.15      210.36     40.41 o 
   5   7   7     2233.83     2218.39    153.46 o 
   6   7   7     2533.19     2589.63    140.87 o 
   7   7   7      593.07      609.48     51.74 o 
   8   7   7     2166.70     2250.65    116.08 o 
   9   7   7     1247.40     1215.31     88.70 o 
  10   7   7      155.62      151.93     36.37 o 
  11   7   7     4089.19     4337.99    344.78 o 
  12   7   7     1259.86     1147.06    122.20 o 
 -15   8   7      195.65      291.12     64.74 o 
 -14   8   7       91.40      111.28     28.15 o 
 -13   8   7        0.76       72.66     36.89 o 
 -12   8   7      621.41      570.73     99.81 o 
 -11   8   7      262.11      404.05     65.49 o 
 -10   8   7      139.81      156.57     38.55 o 
  -9   8   7     1618.62     1717.37    115.93 o 
  -8   8   7      134.88      289.30     55.48 o 
  -7   8   7      367.17      494.86     65.36 o 
  -6   8   7      155.82      344.65    125.42 o 
  -5   8   7     4986.71     4894.58    145.90 o 
  -4   8   7      451.52      458.22     36.22 o 
  -3   8   7      355.69      282.85     29.29 o 
  -2   8   7      608.61      576.59     87.98 o 
  -1   8   7      325.46      436.37     33.49 o 
   0   8   7       14.49       -9.35     21.34 o 
   1   8   7     8702.15     8968.44    191.33 o 
   2   8   7      172.23      165.44     25.12 o 
   3   8   7     1177.87     1033.13     62.00 o 
   4   8   7        2.00       94.75     32.37 o 
   5   8   7      260.19      235.84     44.92 o 
   6   8   7       69.47       64.91     29.57 o 
   7   8   7     1822.15     1830.69     73.31 o 
   8   8   7      597.91      515.68     57.58 o 
   9   8   7     1223.69     1139.60     79.05 o 
  10   8   7      416.00      423.01     51.22 o 
  11   8   7     1048.31      823.57    117.79 o 
 -14   9   7     1012.68     1201.93     98.81 o 
 -13   9   7      393.79      327.11     72.91 o 
 -12   9   7      412.07      395.09    107.55 o 
 -11   9   7     1805.38     1634.45    182.88 o 
 -10   9   7     2401.85     2419.90    154.15 o 
  -9   9   7     2038.15     2135.17    159.12 o 
  -8   9   7     7850.25     7659.34    152.31 o 
  -7   9   7      268.43      341.17     54.66 o 
  -6   9   7     6380.23     6383.75    199.25 o 
  -5   9   7     1816.70     1937.29    114.30 o 
  -4   9   7     6989.84     6227.22    196.74 o 
  -3   9   7      559.22      719.91     94.77 o 
  -2   9   7       99.73      110.33     52.83 o 
  -1   9   7        5.53      234.07     46.69 o 
   0   9   7     3020.04     3428.69    135.06 o 
   1   9   7      513.33      466.88     53.16 o 
   2   9   7    11556.27    10773.94    307.90 o 
   3   9   7     2723.21     2683.45    134.63 o 
   4   9   7    14160.50    14526.51    409.43 o 
   5   9   7      652.49      576.85    105.90 o 
   6   9   7     5089.02     4938.24    151.14 o 
   7   9   7     4560.69     4521.93    114.87 o 
   8   9   7     3067.55     3123.66    117.51 o 
   9   9   7       65.62       97.38     38.68 o 
  10   9   7      883.77      690.01     63.58 o 
  11   9   7      179.67      143.62     31.92 o 
 -14  10   7     5272.44     5046.07    300.18 o 
 -13  10   7       20.13        5.65     27.69 o 
 -12  10   7    11811.75    12150.53    410.42 o 
 -11  10   7      389.42      584.37    101.70 o 
 -10  10   7    10406.48    10306.57    375.25 o 
  -9  10   7      752.64      695.60    134.50 o 
  -8  10   7     1655.04     1747.31    119.06 o 
  -7  10   7       67.66      145.38     41.09 o 
  -6  10   7     1554.10     1646.23    108.65 o 
  -5  10   7      966.86      833.77     67.68 o 
  -4  10   7     6612.63     6116.30    157.23 o 
  -3  10   7     4574.63     4152.76    125.40 o 
  -2  10   7     7540.18     7570.61    125.92 o 
  -1  10   7      746.74      880.50     73.48 o 
   0  10   7     8546.46     9232.65    213.49 o 
   1  10   7      231.46      444.92     50.44 o 
   2  10   7     9460.91    10593.15    252.56 o 
   3  10   7     3056.17     3063.03    133.14 o 
   4  10   7      309.68      300.24     39.16 o 
   5  10   7     4779.95     4937.97    325.85 o 
   6  10   7      414.48      451.13     82.14 o 
   7  10   7     1002.04     1121.55    103.90 o 
   8  10   7     2212.29     2355.97    171.62 o 
   9  10   7       58.11       39.02     22.04 o 
  10  10   7      793.01      650.07     68.09 o 
 -13  11   7     2051.40     2033.70    176.75 o 
 -12  11   7      800.87      844.62     75.53 o 
 -11  11   7    10126.52    10423.78    486.28 o 
 -10  11   7     2290.40     2123.81    154.97 o 
  -9  11   7     4164.21     4314.43     59.10 o 
  -8  11   7     3580.35     3624.41    162.50 o 
  -7  11   7     3043.29     2992.71    131.46 o 
  -6  11   7     2797.71     3269.52    157.30 o 
  -5  11   7     3423.63     3841.24    165.22 o 
  -4  11   7       85.65      149.63     46.13 o 
  -3  11   7       26.67       87.29     35.10 o 
  -2  11   7      188.80      337.95     51.41 o 
  -1  11   7      825.34      967.14     62.94 o 
   0  11   7     1397.71     1604.79     97.83 o 
   1  11   7    11372.24    11378.68    241.54 o 
   2  11   7     8702.68     8542.42    252.15 o 
   3  11   7     7843.87     7606.90    212.90 o 
   4  11   7     5066.78     5212.08    155.24 o 
   5  11   7      530.80      627.66     58.37 o 
   6  11   7     1157.88     1071.74     67.55 o 
   7  11   7     4269.97     4660.76    190.48 o 
   8  11   7       69.89      141.38     34.26 o 
   9  11   7      247.51      198.21     37.05 o 
  10  11   7       45.97       81.99     27.78 o 
 -13  12   7        1.80      143.15     47.97 o 
 -12  12   7      108.96      187.23     51.33 o 
 -11  12   7      976.57      866.19     95.02 o 
 -10  12   7     1207.21     1321.14    109.57 o 
  -9  12   7     2644.23     2634.06    183.22 o 
  -8  12   7      343.64      495.18     59.27 o 
  -7  12   7     5779.62     6344.43    179.01 o 
  -6  12   7      129.34      417.60     48.10 o 
  -5  12   7     2411.81     2356.10    124.02 o 
  -4  12   7     1420.92     1190.17    106.48 o 
  -3  12   7     8373.28     7929.16    142.09 o 
  -2  12   7      304.41      242.03     71.81 o 
  -1  12   7     1743.70     1852.60    108.30 o 
   0  12   7     2295.85     2408.94    145.58 o 
   1  12   7     2655.11     2768.71    145.70 o 
   2  12   7     2682.24     2786.67    155.73 o 
   3  12   7     3990.74     4088.56    204.46 o 
   4  12   7       23.38       57.59     33.29 o 
   5  12   7      651.07      687.50     65.06 o 
   6  12   7       74.74      208.71     34.88 o 
   7  12   7     6459.79     6757.73    242.61 o 
   8  12   7        0.85       80.92     47.04 o 
   9  12   7     2942.96     2842.48    178.78 o 
 -12  13   7     1183.93     1014.30     85.36 o 
 -11  13   7      236.87      210.78     46.30 o 
 -10  13   7       96.74       89.74     54.53 o 
  -9  13   7      883.45      865.68     72.83 o 
  -8  13   7     2831.71     2680.53    117.48 o 
  -7  13   7      970.86     1022.51     73.67 o 
  -6  13   7        0.54       88.22     28.37 o 
  -5  13   7        2.37       95.03     22.58 o 
  -4  13   7     3129.31     3103.14    155.59 o 
  -3  13   7        3.94       40.51     31.05 o 
  -2  13   7      110.51       14.26     57.07 o 
  -1  13   7       89.52      824.56     70.20 o 
   0  13   7     2773.87     3068.79    183.34 o 
   1  13   7     1004.33     1798.12    136.01 o 
   2  13   7      213.09      213.54     49.11 o 
   3  13   7     1237.35     1061.17     74.79 o 
   4  13   7     2216.50     2389.03    127.53 o 
   5  13   7       56.71      101.64     33.16 o 
   6  13   7     1406.24     1353.60     85.25 o 
   7  13   7      196.85       96.68     38.84 o 
   8  13   7     5045.79     4897.97    227.66 o 
   9  13   7       30.33       45.45     26.60 o 
 -11  14   7       76.05      154.20     40.06 o 
 -10  14   7     2684.25     2498.79    276.07 o 
  -9  14   7      916.35      896.80     99.21 o 
  -8  14   7     3252.14     3327.67    168.67 o 
  -7  14   7     3453.91     3519.53    199.28 o 
  -6  14   7      209.40      239.32     38.53 o 
  -5  14   7     2599.84     2643.57    190.21 o 
  -4  14   7     1702.01     1766.69    116.43 o 
  -3  14   7     2344.22     2261.38    136.00 o 
  -2  14   7       95.80      122.02     41.84 o 
  -1  14   7     3583.82     3305.87    232.77 o 
   0  14   7     1539.60     1508.66     95.59 o 
   1  14   7      273.23      383.67     46.86 o 
   2  14   7     1259.34     1405.03     84.24 o 
   3  14   7      484.75      578.54     46.16 o 
   4  14   7      918.23      999.75     69.79 o 
   5  14   7       45.06      122.01     27.40 o 
   6  14   7     1483.13     1402.80     91.57 o 
   7  14   7       12.82      135.94     29.02 o 
   8  14   7        6.55       52.35     26.40 o 
 -10  15   7      262.88      327.57     66.40 o 
  -9  15   7       77.52       69.82     67.79 o 
  -8  15   7     1785.61     1985.64    177.04 o 
  -7  15   7       43.14      114.25     30.06 o 
  -6  15   7      454.45     1020.83     77.03 o 
  -5  15   7       62.90       97.69     28.04 o 
  -4  15   7      110.60       79.97     28.35 o 
  -3  15   7      472.54      544.94     62.16 o 
  -2  15   7      191.61      198.66     34.55 o 
  -1  15   7     3121.75     3263.81    174.72 o 
   0  15   7      139.76      219.24     35.31 o 
   1  15   7     3423.90     3439.04    228.77 o 
   2  15   7       69.40      198.77     35.29 o 
   3  15   7      903.97      962.01     62.66 o 
   4  15   7        1.25       75.35     35.36 o 
   5  15   7       26.61       44.32     20.79 o 
   6  15   7      596.48      582.17     60.41 o 
   7  15   7       23.57      176.49     32.51 o 
  -9  16   7        9.32       16.91     44.09 o 
  -8  16   7      194.33      240.61     41.16 o 
  -7  16   7       84.91      186.26     50.10 o 
  -6  16   7       19.85      119.26     39.24 o 
  -5  16   7      339.32      310.41     43.26 o 
  -4  16   7     2140.74     2161.71    204.39 o 
  -3  16   7      138.03      181.96     58.14 o 
  -2  16   7     5196.84     5148.09    239.87 o 
  -1  16   7      402.52      375.93     81.22 o 
   0  16   7      810.88     1059.47     90.12 o 
   1  16   7     3490.20     3433.28    156.33 o 
   2  16   7      221.75      220.35     36.65 o 
   3  16   7       14.10       96.22     26.91 o 
   4  16   7      309.70      233.44     47.49 o 
   5  16   7      482.96      516.51     49.55 o 
   6  16   7      412.35      403.34     47.39 o 
  -8  17   7      226.19      252.20     41.49 o 
  -7  17   7       37.46      133.78     33.40 o 
  -6  17   7     6641.13     6275.79    255.48 o 
  -5  17   7      783.08      882.58    112.37 o 
  -4  17   7     7751.14     7584.12    232.07 o 
  -3  17   7      180.27      179.40     47.19 o 
  -2  17   7      628.77      699.64     68.69 o 
  -1  17   7       30.53      132.47     35.63 o 
   0  17   7      710.38      721.39     73.90 o 
   1  17   7        3.43       72.07     29.29 o 
   2  17   7      301.31      264.20     41.48 o 
   3  17   7        2.77       69.40     22.99 o 
   4  17   7      248.89      227.59     35.21 o 
  -6  18   7        0.29       92.40     45.73 o 
  -5  18   7        3.06       62.68     61.76 o 
  -4  18   7     1014.71      930.76     79.41 o 
  -3  18   7      344.68      254.57     47.81 o 
  -2  18   7     6908.56     6733.32    224.08 o 
  -1  18   7      427.17      476.63     73.37 o 
   0  18   7     2674.21     2658.80    226.20 o 
   1  18   7     1075.72     1051.78     86.53 o 
   2  18   7      291.80      217.87     37.53 o 
 -16   0   8      355.13      481.67    308.19 o 
 -15   0   8       19.60       88.98     52.81 o 
 -14   0   8     3250.22     3917.98    227.82 o 
 -13   0   8     1473.46     1391.68    174.85 o 
 -12   0   8    23711.16    23835.40   1211.06 o 
 -11   0   8       33.90       40.81     46.91 o 
 -10   0   8    61317.72    60772.84   2132.06 o 
  -9   0   8      971.27      969.50     92.59 o 
  -8   0   8      819.04      902.09     98.68 o 
  -7   0   8     2086.79     2014.80    154.20 o 
  -6   0   8    30266.01    30439.68    352.81 o 
  -5   0   8     4696.32     4239.87    190.54 o 
  -4   0   8    14523.13    12719.38    225.67 o 
  -3   0   8     2620.85     2524.07    144.07 o 
  -2   0   8    31992.40    33251.38    728.74 o 
  -1   0   8      918.46      907.69     58.50 o 
   1   0   8       70.15       96.01     46.44 o 
   2   0   8    49591.14    49241.47    701.22 o 
   3   0   8       16.87       21.74      9.60 o 
   4   0   8       57.69       27.21     13.22 o 
   5   0   8        1.99       24.82     22.41 o 
   6   0   8     7027.57     6869.04    200.26 o 
   7   0   8      359.48      543.69     94.97 o 
   8   0   8     1259.83     1369.53    140.67 o 
   9   0   8      510.73      496.79     87.52 o 
  10   0   8     1226.54      955.12    143.56 o 
  11   0   8      365.49      286.17     65.00 o 
  12   0   8     5230.72     4509.61    539.50 o 
 -16   1   8     4403.02     4340.62    280.67 o 
 -15   1   8      103.16       92.98     34.81 o 
 -14   1   8     2135.33     2167.41    114.29 o 
 -13   1   8      129.63      133.13     24.02 o 
 -12   1   8      853.57      798.75     57.90 o 
 -11   1   8      508.00      490.04     47.25 o 
 -10   1   8     6222.46     6118.07    181.28 o 
  -9   1   8      491.23      498.33     33.50 o 
  -8   1   8    10845.91    11616.39    188.36 o 
  -7   1   8     7467.57     7062.71    160.28 o 
  -6   1   8     6528.34     6745.06    249.77 o 
  -5   1   8    11526.43    11159.67    170.99 o 
  -4   1   8    21743.76    20234.99    507.91 o 
  -3   1   8     3104.91     3153.35     86.40 o 
  -2   1   8     5185.61     5201.47    307.67 o 
  -1   1   8     3358.62     3321.72     77.26 o 
   0   1   8     9247.81    10483.66    166.30 o 
   1   1   8     1116.77      889.59     57.87 o 
   2   1   8     5884.48     5680.74     90.59 o 
   3   1   8     2572.23     2223.12     52.05 o 
   4   1   8     6490.39     5859.53    130.37 o 
   5   1   8     1661.54     1557.96     66.91 o 
   6   1   8    11680.32    10942.73    186.28 o 
   7   1   8      448.92      400.01     48.58 o 
   8   1   8     2225.11     3054.37    171.85 o 
   9   1   8      126.51       82.13     35.26 o 
  10   1   8       14.90      120.24     40.52 o 
  11   1   8      673.66      532.81     85.53 o 
  12   1   8      842.13      752.60     85.68 o 
 -16   2   8       62.95      115.21     51.37 o 
 -15   2   8        6.64       58.29     43.55 o 
 -14   2   8      197.96      160.37     42.12 o 
 -13   2   8     2452.00     2532.65    130.23 o 
 -12   2   8     2305.09     2229.27    116.46 o 
 -11   2   8        3.80       74.60     27.83 o 
 -10   2   8      906.27      773.82     46.39 o 
  -9   2   8      414.74      406.04     32.30 o 
  -8   2   8     3630.22     3537.81    142.88 o 
  -7   2   8    13031.30    15018.64    267.12 o 
  -6   2   8     5090.76     6340.08    183.85 o 
  -5   2   8    24461.59    24569.08    334.17 o 
  -4   2   8     1677.14     1758.94    143.67 o 
  -3   2   8     8136.06     7699.20    127.38 o 
  -2   2   8       35.85       95.68     29.89 o 
  -1   2   8      232.23      272.90     17.99 o 
   0   2   8       36.11       19.85      9.40 o 
   1   2   8     7434.62     7531.46    131.22 o 
   2   2   8      237.63      212.29     15.13 o 
   3   2   8     2601.72     2581.52     49.25 o 
   4   2   8        7.64       23.68     10.64 o 
   5   2   8     1119.82     1175.31     78.94 o 
   6   2   8      229.74      194.39     31.92 o 
   7   2   8    10055.77    10225.41    221.50 o 
   8   2   8        7.46       17.73      9.61 o 
   9   2   8     7576.60     7788.68    287.87 o 
  10   2   8      122.20      156.15     40.29 o 
  11   2   8      242.30      239.22     35.96 o 
  12   2   8        0.47       61.78     37.46 o 
 -16   3   8      397.49      324.33     58.38 o 
 -15   3   8      869.22     1166.47    162.35 o 
 -14   3   8     2767.32     2880.43    216.11 o 
 -13   3   8       10.62      532.67    209.71 o 
 -12   3   8      610.63      687.15     93.78 o 
 -11   3   8     2744.30     2481.64    126.78 o 
 -10   3   8     2895.18     3254.33    159.98 o 
  -9   3   8      947.69      950.87     51.41 o 
  -8   3   8     2077.75     2140.08    108.31 o 
  -7   3   8     2073.47     2376.22    147.58 o 
  -6   3   8      622.17      782.48     67.16 o 
  -5   3   8      953.96      684.21     71.67 o 
  -4   3   8     7526.92     7208.00    133.65 o 
  -3   3   8     1925.49     1812.20     64.91 o 
  -2   3   8     7586.77     8259.69    136.70 o 
  -1   3   8     3233.55     5254.83    171.04 o 
   0   3   8      617.96      661.00     46.99 o 
   1   3   8    11917.67    11701.24    202.72 o 
   2   3   8     7035.08     6262.39    192.47 o 
   3   3   8     7788.33     6546.55     75.21 o 
   4   3   8    10746.20    10040.93    160.89 o 
   5   3   8     2628.12     2321.92     97.15 o 
   6   3   8     1811.51     1749.83     98.84 o 
   7   3   8       81.83      450.19     49.10 o 
   8   3   8      384.46      434.95     53.60 o 
   9   3   8       17.52       33.85     19.05 o 
  10   3   8     1092.64     1026.78     99.85 o 
  11   3   8      177.89       98.14     37.25 o 
  12   3   8      393.66      317.50     59.57 o 
 -16   4   8      147.36      153.98     50.90 o 
 -15   4   8       35.91      659.36     83.12 o 
 -14   4   8     1091.31     1196.13     91.87 o 
 -13   4   8      506.45      753.37     67.24 o 
 -12   4   8     4181.58     4236.19    324.55 o 
 -11   4   8      546.94      640.16     62.46 o 
 -10   4   8     6040.65     6058.92    229.62 o 
  -9   4   8      938.51     1007.06    115.16 o 
  -8   4   8       38.09       50.01     24.78 o 
  -7   4   8     2067.89     2126.66    128.44 o 
  -6   4   8      586.09      557.25     50.98 o 
  -5   4   8     5789.74     5718.95    165.59 o 
  -4   4   8     1130.94     1084.17     70.98 o 
  -3   4   8      570.48      607.89     35.93 o 
  -2   4   8      335.23      380.03     42.73 o 
  -1   4   8        5.56       51.12     24.73 o 
   0   4   8     1931.99     1863.88     62.04 o 
   1   4   8      188.61      869.38     73.97 o 
   2   4   8       11.29       34.64      4.97 o 
   3   4   8      108.00       89.27     20.89 o 
   4   4   8     4008.30     4052.00     84.24 o 
   5   4   8      369.52      360.94     38.90 o 
   6   4   8    12866.62    12905.28    250.25 o 
   7   4   8     1097.78     1013.19    107.62 o 
   8   4   8      350.59      399.70     48.46 o 
   9   4   8      815.87      642.56     77.93 o 
  10   4   8      477.07      344.70     63.88 o 
  11   4   8      708.29      613.55     66.20 o 
  12   4   8     1835.08     1573.56    164.72 o 
 -15   5   8      118.08      143.21     33.95 o 
 -14   5   8      521.65      535.65     88.86 o 
 -13   5   8     2361.01     2752.32    188.48 o 
 -12   5   8     1320.00     1337.17     93.10 o 
 -11   5   8     3934.14     4105.38    243.99 o 
 -10   5   8     4709.37     4707.92    266.11 o 
  -9   5   8     3220.23     3522.81    205.91 o 
  -8   5   8      306.62      387.53     65.93 o 
  -7   5   8      933.58     1022.04     89.91 o 
  -6   5   8      761.95      717.69     71.78 o 
  -5   5   8     1708.85     1996.71    121.81 o 
  -4   5   8      444.94      366.30     30.72 o 
  -3   5   8      186.20      219.40     32.03 o 
  -2   5   8      930.25      863.28     45.20 o 
  -1   5   8      352.52      575.65     44.49 o 
   0   5   8       12.45       40.49     10.67 o 
   1   5   8      359.80      269.10     20.07 o 
   2   5   8      899.94      769.34     85.73 o 
   3   5   8      298.94      287.43     33.39 o 
   4   5   8     1431.45     1388.88     91.78 o 
   5   5   8      145.40      135.50     23.22 o 
   6   5   8        4.33       57.16     16.09 o 
   7   5   8      243.65      243.14     56.31 o 
   8   5   8      889.48      847.25     71.24 o 
   9   5   8     1969.34     1856.65    133.71 o 
  10   5   8      113.11       61.41     23.42 o 
  11   5   8     1881.99     1639.29    157.80 o 
  12   5   8      547.88      378.13     77.77 o 
 -15   6   8       83.80      129.26     36.89 o 
 -14   6   8     1334.89     1084.32    105.29 o 
 -13   6   8      640.17      767.64     66.52 o 
 -12   6   8      549.48      517.25     48.66 o 
 -11   6   8        4.36      -16.85     28.65 o 
 -10   6   8      138.64       97.97     35.34 o 
  -9   6   8      503.93      755.39     66.49 o 
  -8   6   8      289.79      407.65     91.07 o 
  -7   6   8     2442.20     2628.72    201.39 o 
  -6   6   8       15.43      104.14     32.97 o 
  -5   6   8     4291.90     4685.95    356.23 o 
  -4   6   8     2839.96     2810.57    214.69 o 
  -3   6   8       27.72       80.45     17.38 o 
  -2   6   8       89.30       65.81     16.04 o 
  -1   6   8     2857.42     2965.50     95.88 o 
   0   6   8        7.11        3.37     20.15 o 
   1   6   8       20.02       70.00     19.03 o 
   2   6   8      113.86       70.88     65.69 o 
   3   6   8       19.58       68.63     20.36 o 
   4   6   8       61.70       51.66     20.31 o 
   5   6   8      316.85      287.32     57.70 o 
   6   6   8      273.50      331.99     44.28 o 
   7   6   8     7702.50     8343.33    131.03 o 
   8   6   8       10.10       84.57     19.41 o 
   9   6   8     4472.59     4440.01    230.49 o 
  10   6   8      111.98      127.60     38.22 o 
  11   6   8     1068.92      903.46     96.17 o 
 -15   7   8     2009.15     1700.13    208.25 o 
 -14   7   8      230.88      235.85     72.94 o 
 -13   7   8      146.27      155.39     48.73 o 
 -12   7   8      284.09      408.59     93.18 o 
 -11   7   8       53.00       85.80     34.21 o 
 -10   7   8      315.20      314.03     52.39 o 
  -9   7   8      148.17      151.44     35.06 o 
  -8   7   8     2379.13     2941.87    260.92 o 
  -7   7   8     1145.31     1524.75    127.13 o 
  -6   7   8    12441.47    11728.42    573.76 o 
  -5   7   8      286.67      314.20     44.89 o 
  -4   7   8    11557.49    11237.42    209.37 o 
  -3   7   8     1266.40     1419.60     65.74 o 
  -2   7   8      111.53      206.22     46.75 o 
  -1   7   8       49.43       66.54     52.39 o 
   0   7   8     4490.41     4707.55    110.73 o 
   1   7   8     1586.07     1709.61     93.29 o 
   2   7   8     5864.54     6155.82    210.07 o 
   3   7   8       13.30       42.52     19.57 o 
   4   7   8     2147.10     2117.08    131.19 o 
   5   7   8     2818.88     2822.62    196.61 o 
   6   7   8     9023.12     9411.72    205.45 o 
   7   7   8      868.51      781.77     46.28 o 
   8   7   8     6494.43     6684.77    162.81 o 
   9   7   8       23.05       73.10     47.86 o 
  10   7   8      462.75      333.55     42.12 o 
  11   7   8      187.33      109.22     27.70 o 
 -14   8   8     1968.44     1856.42    121.04 o 
 -13   8   8     1358.77     1342.30    104.42 o 
 -12   8   8    15270.30    15330.58    274.15 o 
 -11   8   8     4689.59     4770.66    212.61 o 
 -10   8   8    10787.78    10752.69    342.59 o 
  -9   8   8     2287.99     2097.78    205.25 o 
  -8   8   8     2288.41     2435.50    175.73 o 
  -7   8   8       11.89        2.62     34.80 o 
  -6   8   8      345.13      498.23     63.47 o 
  -5   8   8     1464.67     1517.80     90.75 o 
  -4   8   8      738.96      680.53     63.20 o 
  -3   8   8      447.11      497.71     36.08 o 
  -2   8   8     4383.41     5236.59    156.23 o 
  -1   8   8        4.37      197.35     38.33 o 
   0   8   8     8181.61     8603.73    148.10 o 
   1   8   8       18.76       97.76     27.65 o 
   2   8   8    19640.91    20973.64    422.74 o 
   3   8   8      376.73      355.31     48.40 o 
   4   8   8       15.33      141.59     30.19 o 
   5   8   8      234.00      230.38     74.91 o 
   6   8   8     6591.57     6700.96    179.26 o 
   7   8   8      212.19      200.75     31.13 o 
   8   8   8     4467.89     4520.62    193.66 o 
   9   8   8       21.56       23.00     17.65 o 
  10   8   8     1842.23     1549.35    105.34 o 
  11   8   8      196.40      156.25     45.98 o 
 -14   9   8        4.44       41.69     40.76 o 
 -13   9   8     2183.19     2090.41    174.05 o 
 -12   9   8      297.94      306.91     54.01 o 
 -11   9   8     6553.33     5916.42    194.83 o 
 -10   9   8     2393.80     2117.16    157.45 o 
  -9   9   8      286.17       94.23     93.92 o 
  -8   9   8     4590.22     4241.80    399.03 o 
  -7   9   8     5421.50     6464.32    580.95 o 
  -6   9   8    12286.98    11812.10    268.83 o 
  -4   9   8    10264.35     9313.61    305.32 o 
  -3   9   8     3399.58     3188.03     91.04 o 
  -2   9   8      674.49      626.64     48.04 o 
  -1   9   8       23.48       83.96     20.47 o 
   0   9   8     1505.27     1895.68     99.95 o 
   1   9   8     6108.51     6492.80    161.13 o 
   2   9   8     2197.47     2173.08    136.03 o 
   3   9   8        1.22       62.62     34.65 o 
   4   9   8     2714.25     2499.30    149.74 o 
   5   9   8    10340.89    10753.58    290.96 o 
   6   9   8     1636.83     1725.86    111.22 o 
   7   9   8     4554.44     4807.72    163.23 o 
   8   9   8     3781.78     3773.09    158.65 o 
   9   9   8       23.55       58.62     23.64 o 
  10   9   8      600.90      357.66     49.74 o 
 -14  10   8       52.42       32.54     26.87 o 
 -13  10   8       56.47       80.42     38.63 o 
 -12  10   8      201.75      163.86     65.95 o 
 -11  10   8      993.06      800.21     76.85 o 
 -10  10   8      470.47      477.60     66.98 o 
  -9  10   8      830.36      820.09     82.62 o 
  -8  10   8       17.85      257.83     90.08 o 
  -7  10   8      485.34      515.01     61.65 o 
  -6  10   8       53.18      206.53     30.17 o 
  -5  10   8    16762.47    17243.01    303.73 o 
  -4  10   8       12.84       80.65     23.31 o 
  -3  10   8     4398.46     4378.31    147.46 o 
  -2  10   8     1306.75     1507.32     95.11 o 
  -1  10   8     1171.76     1311.68     80.42 o 
   0  10   8     4098.69     4492.12    107.70 o 
   1  10   8     2073.76     2187.98    117.95 o 
   2  10   8      912.66      987.52     64.22 o 
   3  10   8     1571.21     1601.50     88.11 o 
   4  10   8       75.79       77.27     33.90 o 
   5  10   8    10408.03    10985.80    339.01 o 
   6  10   8      260.14      196.32     42.31 o 
   7  10   8     1530.80     1519.58     96.13 o 
   8  10   8      111.32      151.09     64.60 o 
   9  10   8     1807.04     1589.35    110.91 o 
  10  10   8       47.96       48.56     24.96 o 
 -13  11   8      621.45      429.75     72.37 o 
 -12  11   8      304.08      254.10     63.36 o 
 -11  11   8     4847.46     4855.43    275.33 o 
 -10  11   8     2163.99     2139.19    160.75 o 
  -9  11   8     3910.29     3480.36    149.38 o 
  -8  11   8     7254.74     6918.40    161.39 o 
  -7  11   8       43.85       53.68     40.67 o 
  -6  11   8     9923.34     9291.35    243.78 o 
  -5  11   8     1263.12     1335.87     96.54 o 
  -4  11   8     5443.19     5316.82    154.46 o 
  -3  11   8      686.97      733.55     52.70 o 
  -2  11   8     8460.14     8589.25    238.96 o 
  -1  11   8      284.49      985.82    206.87 o 
   0  11   8      256.83      298.49     46.56 o 
   1  11   8     8979.71     9503.87    300.45 o 
   2  11   8     5324.79     5089.42    177.51 o 
   3  11   8     1973.83     1976.70    125.27 o 
   4  11   8     4878.20     5114.90    160.92 o 
   5  11   8     2944.67     2954.42    165.45 o 
   6  11   8     2110.92     2219.53    131.76 o 
   7  11   8       44.12      316.17     62.89 o 
   8  11   8       34.69       86.06     25.56 o 
   9  11   8       32.81      128.91     31.42 o 
 -12  12   8      440.83      510.51     80.99 o 
 -11  12   8      268.50      177.30     38.91 o 
 -10  12   8       97.04       49.67     32.95 o 
  -9  12   8     2786.58     2848.70    174.80 o 
  -8  12   8       88.85      146.26     43.08 o 
  -7  12   8     1994.40     2068.68    128.85 o 
  -6  12   8     3329.70     2949.20    142.33 o 
  -5  12   8      610.54      534.25     50.36 o 
  -4  12   8      116.08       44.01     23.55 o 
  -3  12   8     1645.25     1666.11    102.73 o 
  -2  12   8     6934.70     7095.02    197.14 o 
  -1  12   8      661.25      776.69     58.20 o 
   0  12   8     8605.22     9080.87    208.00 o 
   1  12   8      399.96      422.99     52.38 o 
   2  12   8     1941.96     2090.17    119.80 o 
   3  12   8     2785.64     2748.80    155.21 o 
   4  12   8      221.11      208.96     43.11 o 
   5  12   8      584.86      595.59     68.77 o 
   6  12   8      393.62      692.37     77.57 o 
   7  12   8       90.09      312.23     47.64 o 
   8  12   8     1450.22     1423.09    100.33 o 
   9  12   8      142.10      107.25     41.01 o 
 -12  13   8      164.81      168.53     34.59 o 
 -11  13   8     2892.14     2648.88    187.76 o 
 -10  13   8     1020.24     1084.88    116.33 o 
  -9  13   8      758.00      724.22     67.39 o 
  -8  13   8     1499.73     1298.99    127.85 o 
  -7  13   8      561.56      531.33     53.56 o 
  -6  13   8      632.93      497.25     68.95 o 
  -5  13   8     2652.10     2699.86    136.61 o 
  -4  13   8       24.48       78.44     25.15 o 
  -3  13   8     1522.09     1536.44    117.29 o 
  -2  13   8       61.54       46.97     23.88 o 
  -1  13   8    13312.43    13628.44    305.83 o 
   0  13   8     1166.59     1189.61     69.17 o 
   1  13   8    16597.91    16924.66    431.40 o 
   2  13   8     1638.97     1699.39     87.42 o 
   3  13   8     5627.92     5745.84    210.42 o 
   4  13   8     1175.71     1060.34     75.54 o 
   5  13   8      272.41      222.58     42.51 o 
   6  13   8      106.63      173.28     28.49 o 
   7  13   8       50.55      259.40     62.35 o 
   8  13   8      937.19      994.35     78.15 o 
 -11  14   8       48.02       32.63     43.22 o 
 -10  14   8       35.88        7.52     50.42 o 
  -9  14   8     1930.85     1769.95    137.44 o 
  -8  14   8       54.72      121.87     33.18 o 
  -7  14   8     2407.16     2719.99    152.01 o 
  -6  14   8      951.40      829.54     61.06 o 
  -5  14   8      405.53      405.27    267.89 o 
  -4  14   8     1191.04     1137.57     81.93 o 
  -3  14   8     1839.54     1666.88    122.78 o 
  -2  14   8     2165.90     2243.49    147.20 o 
  -1  14   8     1379.92     1467.52    101.97 o 
   0  14   8      390.02      466.35     59.27 o 
   1  14   8      159.13      138.24     45.58 o 
   2  14   8      394.72      439.66     51.49 o 
   3  14   8     1691.13     1732.03    129.70 o 
   4  14   8      666.64      735.17     53.53 o 
   5  14   8     2167.99     2194.02    156.40 o 
   6  14   8     1540.57     1358.53     92.83 o 
   7  14   8     1663.58     1755.30    111.64 o 
 -10  15   8      156.30      164.04     30.10 o 
  -9  15   8      494.34      514.30     70.08 o 
  -8  15   8      312.69      409.06     66.02 o 
  -7  15   8       27.36      161.15     27.49 o 
  -6  15   8     8219.94     7917.62    232.83 o 
  -5  15   8       98.24       99.16     31.91 o 
  -4  15   8     2814.34     2814.02    219.90 o 
  -3  15   8      354.50      370.78     59.26 o 
  -2  15   8       52.33       91.53     29.18 o 
  -1  15   8       67.49      294.76     49.97 o 
   0  15   8      266.73      309.48     49.79 o 
   1  15   8      398.41      469.10     57.87 o 
   2  15   8      557.54      647.45     42.89 o 
   3  15   8       23.53       57.03     31.38 o 
   4  15   8       86.76      159.93     31.69 o 
   5  15   8      200.02      202.48     42.03 o 
   6  15   8     2259.82     2060.78    132.67 o 
  -9  16   8       40.80       89.35     26.44 o 
  -8  16   8      422.63      422.02     76.32 o 
  -7  16   8       38.80       84.80     45.88 o 
  -6  16   8        2.84      163.94     31.10 o 
  -5  16   8       66.29       90.93     38.91 o 
  -4  16   8     1157.83     1075.38    103.61 o 
  -3  16   8      138.48      180.11     31.51 o 
  -2  16   8     1829.36     1766.35    137.26 o 
  -1  16   8      274.52      459.10     63.69 o 
   0  16   8      680.24      725.74     57.39 o 
   1  16   8        0.54       38.48     24.49 o 
   2  16   8     1207.79     1202.53     91.07 o 
   3  16   8       57.17       77.81     73.03 o 
   4  16   8     1001.20     1002.63     75.83 o 
   5  16   8        1.06      126.03     36.57 o 
  -7  17   8      333.36      320.29     54.59 o 
  -6  17   8       69.95      601.83    114.59 o 
  -5  17   8      563.65      525.59    115.49 o 
  -4  17   8       25.58       88.04     27.77 o 
  -3  17   8       62.49      132.83     29.35 o 
  -2  17   8      232.12      291.66     52.94 o 
  -1  17   8      497.90      537.90     78.03 o 
   0  17   8      190.35      181.52     46.71 o 
   1  17   8     3259.15     3212.06    175.08 o 
   2  17   8      117.86      122.56     32.32 o 
   3  17   8      757.39      889.28     83.56 o 
   4  17   8      353.97      332.42     41.57 o 
  -5  18   8     1200.19     1246.52    112.28 o 
  -4  18   8      492.72      534.10     61.17 o 
  -3  18   8     1253.39     1200.29    118.10 o 
  -2  18   8      562.77      461.69     61.88 o 
  -1  18   8      726.36      830.12     86.67 o 
   0  18   8       21.79       52.55     29.83 o 
   1  18   8      853.41      959.59     85.17 o 
 -16   1   9     3020.58     3185.95    218.61 o 
 -15   1   9       73.44      195.02     38.00 o 
 -14   1   9     1319.93     1305.40     92.59 o 
 -13   1   9      387.61      656.88     76.67 o 
 -12   1   9     1178.31     1253.63     77.90 o 
 -11   1   9      132.66      195.29     38.97 o 
 -10   1   9       32.97      159.40     60.99 o 
  -9   1   9     1150.57     1155.08     65.82 o 
  -8   1   9     5248.52     6596.37    237.39 o 
  -7   1   9        4.39      130.52     23.21 o 
  -6   1   9    22810.39    22641.61    314.89 o 
  -5   1   9     1399.99     1429.74     83.39 o 
  -4   1   9    38924.23    38927.52    283.74 o 
  -3   1   9      109.26       81.40     18.47 o 
  -2   1   9     4045.71     3679.94    320.01 o 
  -1   1   9      767.80      661.79     43.56 o 
   0   1   9     4115.82     4152.73    126.20 o 
   1   1   9     5451.61     5651.17     56.94 o 
   2   1   9    10722.74     9946.22    217.53 o 
   3   1   9     1872.01     1476.93     42.96 o 
   4   1   9    11298.35    10917.92    172.46 o 
   5   1   9      100.73       97.85     18.26 o 
   6   1   9    15358.66    15799.25    353.76 o 
   7   1   9        1.25      289.84     40.43 o 
   8   1   9    10193.29    10183.90    342.50 o 
   9   1   9        3.99       24.93     32.62 o 
  10   1   9     2340.69     1999.42    171.17 o 
  11   1   9       46.11       79.79     30.42 o 
  12   1   9      125.41       79.30     52.38 o 
 -16   2   9      355.16      313.05     45.68 o 
 -15   2   9      153.12      214.20     66.59 o 
 -14   2   9     2565.89     2566.82    145.08 o 
 -13   2   9     1679.93     1619.21    101.66 o 
 -12   2   9    23643.27    23853.08    762.41 o 
 -11   2   9     3447.91     3413.49    138.70 o 
 -10   2   9     5231.75     4723.90    218.76 o 
  -9   2   9      981.82      916.69     65.73 o 
  -8   2   9      174.72      280.40     32.17 o 
  -7   2   9      228.06      270.60     42.68 o 
  -6   2   9      358.24      459.73     40.65 o 
  -5   2   9       59.60      149.83     35.83 o 
  -4   2   9      526.76      786.13     48.27 o 
  -3   2   9     1360.38     1312.01     57.26 o 
  -2   2   9    22539.04    26655.39    220.06 o 
  -1   2   9      492.14      916.53    106.22 o 
   0   2   9    31997.94    33106.71    445.90 o 
   1   2   9     2480.23     2282.66    103.60 o 
   2   2   9    19441.41    18630.29    473.99 o 
   3   2   9      140.02      101.13     12.97 o 
   4   2   9      911.64      984.14     56.55 o 
   5   2   9       78.96       92.39     17.27 o 
   7   2   9       52.40       39.22     13.36 o 
   8   2   9      352.23      352.97     49.71 o 
   9   2   9      213.67      217.18     40.41 o 
  10   2   9     3231.40     3210.39    158.83 o 
  11   2   9       62.36        9.83     25.45 o 
  12   2   9    10025.46    11037.94    156.06 o 
 -16   3   9      367.42      279.45     58.42 o 
 -15   3   9     1283.73     1200.15     82.60 o 
 -14   3   9      382.22      452.93     74.69 o 
 -13   3   9     4791.10     4976.89    228.45 o 
 -12   3   9       75.63      140.31     29.09 o 
 -11   3   9     2520.72     2390.80    116.03 o 
 -10   3   9      312.52      257.53     42.71 o 
  -9   3   9       79.42      144.99     34.59 o 
  -8   3   9      176.08      451.80     49.31 o 
  -7   3   9     4652.24     5156.28    191.83 o 
  -6   3   9       10.55      206.62     48.74 o 
  -5   3   9    11303.25    11624.38    235.93 o 
  -4   3   9     7647.57     8157.76    293.06 o 
  -3   3   9     9636.12     9107.17    213.70 o 
  -2   3   9      525.70      383.39     73.80 o 
  -1   3   9     8509.10     8474.02     99.33 o 
   0   3   9      174.06      177.30     26.30 o 
   1   3   9    20893.72    21129.66    348.26 o 
   2   3   9     2668.89     2275.19     53.80 o 
   3   3   9     5225.53     4690.62     81.24 o 
   4   3   9     2603.33     2237.29     48.13 o 
   5   3   9      662.97      621.16     46.93 o 
   6   3   9      771.92      639.89     65.87 o 
   7   3   9       41.58      145.95     32.57 o 
   8   3   9      263.11      245.22     37.05 o 
   9   3   9       37.62      153.72     39.62 o 
  10   3   9      490.74      379.86     62.89 o 
  11   3   9     1484.74     1267.26    115.45 o 
 -15   4   9       38.00      134.52     35.53 o 
 -14   4   9       66.05      131.57     35.35 o 
 -13   4   9      973.59     1085.06     80.18 o 
 -12   4   9      662.17      552.43     49.64 o 
 -11   4   9        9.73       28.92     52.13 o 
 -10   4   9     1021.79     1053.53     62.05 o 
  -9   4   9     1173.49     1190.07     82.43 o 
  -8   4   9     1637.08     1755.37    165.35 o 
  -7   4   9    14231.47    13967.63    334.46 o 
  -6   4   9     3555.53     3842.13    148.91 o 
  -5   4   9    28188.23    30894.27    574.11 o 
  -4   4   9     2881.66     2712.98     90.81 o 
  -3   4   9     1963.62     2076.51    112.01 o 
  -2   4   9      205.76      174.31     19.22 o 
  -1   4   9     9341.22     8967.26    131.03 o 
   0   4   9      142.93      154.04     22.21 o 
   1   4   9      115.17      171.77     22.14 o 
   2   4   9      314.29      230.26     17.23 o 
   3   4   9     4411.38     4212.98     80.25 o 
   4   4   9      109.94      114.40     18.47 o 
   5   4   9    10157.85    10955.96    213.70 o 
   6   4   9      622.51      800.74     74.29 o 
   7   4   9    14716.10    14922.50    294.47 o 
   8   4   9        6.22       14.76     16.22 o 
   9   4   9     2277.81     2090.52    134.32 o 
  10   4   9       27.99       77.12     27.86 o 
  11   4   9     1468.61     1229.75    154.92 o 
 -15   5   9      561.83      516.37     66.24 o 
 -14   5   9     1640.68     1641.60    112.33 o 
 -13   5   9     1288.18     1452.66    130.23 o 
 -12   5   9     1780.57     1677.70     93.51 o 
 -11   5   9      786.49      766.27     63.31 o 
 -10   5   9      163.54       43.89    111.65 o 
  -9   5   9       14.79      109.68     31.53 o 
  -8   5   9     2289.73     2321.91    177.99 o 
  -7   5   9      702.45      880.82     82.13 o 
  -6   5   9     3574.38     3557.42    155.04 o 
  -5   5   9     2409.69     2436.03    122.95 o 
  -4   5   9     1079.68     1043.55     75.77 o 
  -3   5   9      209.21      263.45     23.33 o 
  -2   5   9     3471.15     3189.46     67.82 o 
  -1   5   9      521.23      430.85     34.40 o 
   0   5   9     1705.63     1812.68     46.00 o 
   1   5   9       83.35       50.77     41.20 o 
   2   5   9      809.73      695.43    123.78 o 
   3   5   9      746.26      790.22     85.14 o 
   4   5   9      343.15      305.04     37.78 o 
   5   5   9      580.69      698.77     48.33 o 
   6   5   9     2507.02     2472.24    151.96 o 
   7   5   9       66.70       72.90     18.21 o 
   8   5   9     1563.22     1287.73     81.09 o 
   9   5   9        9.38       33.14     16.68 o 
  10   5   9      104.85      132.32     37.75 o 
  11   5   9       32.45      101.15     38.90 o 
 -15   6   9      155.56      376.21     65.04 o 
 -14   6   9      958.81     1155.93    106.37 o 
 -13   6   9     1424.00     1375.16    103.88 o 
 -12   6   9     3055.54     3072.91    201.10 o 
 -11   6   9      577.01      702.28     65.79 o 
 -10   6   9     5983.99     6332.07    257.92 o 
  -9   6   9       65.60       47.50     54.05 o 
  -8   6   9       43.75       47.90     59.93 o 
  -7   6   9     1925.90     2150.89    169.77 o 
  -6   6   9       69.64      260.96     76.29 o 
  -5   6   9     1109.08     1036.48     91.24 o 
  -4   6   9      487.68      542.51     55.22 o 
  -3   6   9      199.27      262.80     34.88 o 
  -2   6   9      113.22       91.45     35.97 o 
  -1   6   9       10.18       14.87     20.64 o 
   0   6   9    16938.12    19018.20    265.30 o 
   1   6   9       31.38      112.65     34.77 o 
   2   6   9     5274.19     5119.33    249.91 o 
   3   6   9      464.65      384.90     52.44 o 
   4   6   9     2800.21     2836.85     87.48 o 
   5   6   9       91.02       77.45     23.99 o 
   6   6   9     1534.59     1428.35     88.06 o 
   7   6   9      167.29      155.16     27.05 o 
   8   6   9      152.22      140.23     28.64 o 
   9   6   9        1.98       13.59     13.87 o 
  10   6   9     1265.21     1136.54     95.14 o 
  11   6   9      409.09      358.00     66.57 o 
 -15   7   9      652.68      615.55     70.22 o 
 -14   7   9      739.24      762.58     75.31 o 
 -13   7   9       16.03       36.13     25.98 o 
 -12   7   9      961.93      983.46     82.60 o 
 -11   7   9      806.31      687.01     60.99 o 
 -10   7   9      106.15      173.89     70.91 o 
  -9   7   9     3636.60     3513.31    194.89 o 
  -8   7   9      206.01      148.55     92.85 o 
  -7   7   9     3518.85     4094.76    177.70 o 
  -6   7   9     7455.36     6776.27    380.58 o 
  -5   7   9     1078.23     1262.90    104.81 o 
  -4   7   9     3616.13     3573.52    135.71 o 
  -3   7   9     2420.35     2369.05     95.73 o 
  -2   7   9      177.14      193.53     32.97 o 
  -1   7   9      352.77      432.04     53.24 o 
   0   7   9     3563.46     4172.05    159.82 o 
   1   7   9     4687.19     4341.08    176.18 o 
   2   7   9      326.54      340.46     49.00 o 
   3   7   9        7.35       71.53     25.17 o 
   4   7   9      714.73      794.95     60.51 o 
   5   7   9     1133.92     1137.70     76.43 o 
   6   7   9     4292.01     4328.97    114.30 o 
   7   7   9     1061.62     1216.36     77.10 o 
   8   7   9     2934.26     2627.08    139.13 o 
   9   7   9     1807.75     1564.08    112.14 o 
  10   7   9      308.66      258.31     40.92 o 
  11   7   9      564.74      418.67     65.14 o 
 -14   8   9      257.97      298.50     52.30 o 
 -13   8   9     1120.21     1481.87    155.84 o 
 -12   8   9      539.58      511.63     70.22 o 
 -11   8   9     1665.36     1639.51    103.66 o 
 -10   8   9       96.57       83.33     46.60 o 
  -9   8   9     2531.97     2814.06    203.85 o 
  -8   8   9     1401.65     1375.43    136.66 o 
  -7   8   9     2088.27     2349.15    188.29 o 
  -6   8   9      351.17      580.73    119.59 o 
  -5   8   9        2.70       63.78     34.93 o 
  -4   8   9      105.73      136.11     30.49 o 
  -3   8   9     1160.60     1211.98     74.66 o 
  -2   8   9       28.71       45.31     19.88 o 
  -1   8   9      624.22      829.69     76.47 o 
   0   8   9      493.98      591.83     50.11 o 
   1   8   9        0.08       31.44     45.62 o 
   2   8   9      275.74      311.99     47.96 o 
   3   8   9      205.86      220.48     42.48 o 
   4   8   9      551.27      493.41     54.34 o 
   5   8   9        1.55       55.55     46.71 o 
   6   8   9        8.65       82.25     61.67 o 
   7   8   9       36.61       53.31     16.97 o 
   8   8   9      501.10      549.11     51.33 o 
   9   8   9        1.71       52.77     25.71 o 
  10   8   9      325.91      320.35     54.19 o 
 -14   9   9      679.73      780.88     96.57 o 
 -13   9   9      398.70      378.38    183.65 o 
 -12   9   9       54.38      123.51     46.15 o 
 -11   9   9     4685.89     4314.76    265.86 o 
 -10   9   9     2042.39     1998.93    160.98 o 
  -9   9   9      366.18      416.14     65.22 o 
  -8   9   9     4768.70     4943.01    279.17 o 
  -7   9   9       37.57      151.66     46.67 o 
  -6   9   9    13247.31    12903.67    370.80 o 
  -5   9   9    10108.32     9370.20    245.14 o 
  -4   9   9    15746.63    14808.82    300.55 o 
  -3   9   9     1347.37     1438.62     75.24 o 
  -2   9   9     3043.96     3693.57    177.32 o 
  -1   9   9     6141.97     6279.49    217.73 o 
   0   9   9     1963.38     2305.09    124.05 o 
   1   9   9     7947.07     8501.06    276.04 o 
   2   9   9     1030.10     1170.45     90.55 o 
   3   9   9       25.32       76.03     50.61 o 
   4   9   9     2874.64     2829.49    171.24 o 
   5   9   9       13.54       66.69     34.34 o 
   6   9   9     4485.38     4664.57    186.92 o 
   7   9   9        9.96       49.46     15.59 o 
   8   9   9     5793.17     6213.14    198.16 o 
   9   9   9      178.51      145.48     29.00 o 
  10   9   9      923.82      645.47     59.11 o 
 -14  10   9     1926.35     1786.56    140.28 o 
 -13  10   9      278.38      262.20     81.13 o 
 -12  10   9     5692.54     6023.57    361.17 o 
 -11  10   9     2584.21     2763.36    232.96 o 
 -10  10   9     4339.27     4267.04    169.61 o 
  -9  10   9     1413.28     1524.31    166.56 o 
  -8  10   9     1229.33     1345.38    104.01 o 
  -7  10   9       89.11       77.19     34.53 o 
  -6  10   9      547.07      736.31     74.37 o 
  -5  10   9       77.03       57.15     31.30 o 
  -4  10   9      904.14     1077.50     61.30 o 
  -3  10   9      659.22      660.24     51.81 o 
  -2  10   9    13851.54    14055.32    426.31 o 
  -1  10   9      101.98      272.11     43.60 o 
   0  10   9    28868.96    32728.39    548.13 o 
   1  10   9      346.77      479.96     53.40 o 
   2  10   9    12830.99    13476.40    418.26 o 
   3  10   9     1406.77     1514.85     96.49 o 
   4  10   9     1196.01     1203.96     87.31 o 
   5  10   9      212.10      227.83     47.12 o 
   6  10   9        6.66       34.83     21.60 o 
   7  10   9      511.36      575.47     64.52 o 
   8  10   9     2149.18     2062.26    129.64 o 
   9  10   9      174.41      184.78     38.31 o 
 -13  11   9     5825.65     5899.51    269.46 o 
 -12  11   9      304.07      156.16     35.14 o 
 -11  11   9     7249.21     6859.62    323.01 o 
 -10  11   9     2043.82     1964.61    141.60 o 
  -9  11   9       77.17       91.00     59.50 o 
  -8  11   9     2626.66     2903.29    301.98 o 
  -7  11   9      500.98      660.76     91.98 o 
  -6  11   9     7907.21     7831.50    181.53 o 
  -5  11   9     2878.53     2831.15    133.98 o 
  -4  11   9      491.34      370.42     48.11 o 
  -3  11   9      584.10      593.24     50.34 o 
  -2  11   9     1010.82      937.81    172.82 o 
  -1  11   9    12210.65    12577.40    248.91 o 
   0  11   9        1.19       41.94     41.79 o 
   1  11   9     9760.16    10294.01    222.56 o 
   2  11   9      813.23      550.66     49.84 o 
   3  11   9       16.59       60.04     23.68 o 
   4  11   9     3149.57     2975.90    231.52 o 
   5  11   9     2348.56     2521.14    159.51 o 
   6  11   9      902.74     1222.56    106.39 o 
   7  11   9        5.83       86.89     25.15 o 
   8  11   9      920.31     1007.86    106.50 o 
   9  11   9       46.22      105.09     28.03 o 
 -12  12   9      123.38      158.45    127.69 o 
 -11  12   9     1938.53     1862.81    132.45 o 
 -10  12   9       32.45       82.98     27.81 o 
  -9  12   9     2913.00     2695.27    197.52 o 
  -8  12   9       23.42       21.69     27.76 o 
  -7  12   9     8245.08     8644.65    294.58 o 
  -6  12   9        4.97      162.59     58.84 o 
  -5  12   9     6699.77     6603.69    196.79 o 
  -4  12   9       79.43      103.41     50.98 o 
  -3  12   9     7469.82     7261.88    174.19 o 
  -2  12   9      789.27      717.58     60.58 o 
  -1  12   9      183.56      277.52     40.85 o 
   0  12   9     1465.09     1734.86    109.07 o 
   1  12   9      498.54      374.41     64.94 o 
   2  12   9      856.61      928.84     59.68 o 
   3  12   9     3575.45     3623.40    281.11 o 
   4  12   9      154.60      133.74     45.90 o 
   5  12   9     1594.81     1563.58    106.11 o 
   6  12   9     2777.88     2897.95    234.31 o 
   7  12   9     7696.09     7891.70    254.24 o 
   8  12   9      367.67      383.65     57.53 o 
 -12  13   9      641.92      540.22     78.41 o 
 -11  13   9      452.82      364.13     53.88 o 
 -10  13   9      107.35      116.94     33.68 o 
  -9  13   9      564.71      635.73     84.46 o 
  -8  13   9      830.27      978.32     85.81 o 
  -7  13   9       13.12       50.27     35.31 o 
  -6  13   9     2660.89     2883.24    174.67 o 
  -5  13   9       14.78       99.91     27.45 o 
  -4  13   9      194.11      181.16     28.79 o 
  -3  13   9       85.73       95.69     30.69 o 
  -2  13   9     2900.16     2908.87    161.20 o 
  -1  13   9       51.47     1507.62    119.51 o 
   0  13   9      154.21      199.64     33.67 o 
   1  13   9      448.30     1299.53     78.71 o 
   2  13   9     1503.10     1530.58     98.41 o 
   3  13   9       73.12       25.04     24.59 o 
   4  13   9      302.15      401.51    101.25 o 
   5  13   9       16.08       21.71     36.83 o 
   6  13   9     2236.65     2082.22     93.10 o 
   7  13   9      187.35      237.72     47.61 o 
 -11  14   9      160.23       81.05     27.06 o 
 -10  14   9      419.23      564.92     64.24 o 
  -9  14   9      637.88      632.77     63.22 o 
  -8  14   9      225.68      301.22     51.25 o 
  -7  14   9      297.23      688.26     63.25 o 
  -6  14   9     4008.06     4035.83    174.93 o 
  -5  14   9     1143.47     1147.63    101.93 o 
  -4  14   9       20.28       76.49     32.40 o 
  -3  14   9      495.68      395.66     55.77 o 
  -2  14   9       81.87      138.36     44.50 o 
  -1  14   9       30.63      115.22     30.45 o 
   0  14   9      266.86      216.39     38.82 o 
   1  14   9      479.02      543.33     52.30 o 
   2  14   9       52.09       17.48     23.63 o 
   3  14   9      857.19     1058.37     70.65 o 
   4  14   9      210.23      174.19     51.62 o 
   5  14   9       46.40      156.05     35.40 o 
   6  14   9        0.97      119.45     32.41 o 
   7  14   9     1998.86     1774.40    119.90 o 
 -10  15   9      183.16      183.22     54.85 o 
  -9  15   9       14.83      108.70     29.09 o 
  -8  15   9       17.41       85.28     44.08 o 
  -7  15   9        5.26      131.04     28.40 o 
  -6  15   9       67.07      139.11     31.87 o 
  -5  15   9      150.80      117.01     33.34 o 
  -4  15   9      598.83      478.02     72.09 o 
  -3  15   9     1602.26     1670.80    143.16 o 
  -2  15   9        5.53       61.33     35.80 o 
  -1  15   9     1384.29     1515.63    105.11 o 
   0  15   9       33.48       45.53     19.10 o 
   1  15   9      762.84      847.45     60.60 o 
   2  15   9      477.62      528.64     54.62 o 
   3  15   9      565.66      429.48     92.26 o 
   4  15   9      640.68      512.89     63.72 o 
   5  15   9      200.04      154.81     33.76 o 
  -8  16   9      153.06      171.99     52.83 o 
  -7  16   9      543.61      676.14     66.85 o 
  -6  16   9     1440.66     1191.76     97.50 o 
  -5  16   9     2362.37     2328.54    224.43 o 
  -4  16   9     5055.10     4571.62    221.07 o 
  -3  16   9      134.17       99.66     63.56 o 
  -2  16   9     2424.04     2433.89    156.76 o 
  -1  16   9      169.25      137.74     34.61 o 
   0  16   9      894.81     1010.63     79.20 o 
   1  16   9        3.41      158.22     30.00 o 
   2  16   9     1412.85     1332.95     86.73 o 
   3  16   9      936.28     1017.05     67.78 o 
   4  16   9     2586.86     2555.36    147.11 o 
  -7  17   9      928.65      756.13     82.35 o 
  -6  17   9     5151.37     4937.73    222.62 o 
  -5  17   9      983.10     1002.92     83.08 o 
  -4  17   9      633.32      613.91     80.45 o 
  -3  17   9     1460.53     1499.62    105.61 o 
  -2  17   9       92.16      105.94     38.07 o 
  -1  17   9      315.66      366.72     55.59 o 
   0  17   9       72.89       61.30     23.34 o 
   1  17   9      118.62      224.44     38.38 o 
   2  17   9       40.46       91.62     29.08 o 
   3  17   9        2.24       42.65     39.65 o 
  -4  18   9     2804.39     2471.42    189.30 o 
  -3  18   9        2.63       42.26     41.25 o 
  -2  18   9     2736.93     2714.38    200.12 o 
  -1  18   9       98.60      202.18     49.81 o 
   0  18   9      291.29      359.81     54.33 o 
 -16   0  10      209.39      255.80    126.19 o 
 -15   0  10      192.32      135.63     40.25 o 
 -14   0  10     9574.35    10214.50    363.67 o 
 -13   0  10      560.89      579.41     83.46 o 
 -12   0  10    14284.83    15303.30    605.50 o 
 -11   0  10     1209.70     1231.07     99.11 o 
 -10   0  10     2164.03     2356.10    160.53 o 
  -9   0  10       45.43       24.23     32.09 o 
  -8   0  10      552.88      624.13     76.70 o 
  -7   0  10      141.15      178.91     52.72 o 
  -6   0  10     3092.33     3196.39    102.78 o 
  -5   0  10     1681.26     1772.12    147.21 o 
  -4   0  10     2269.00     2311.28    107.63 o 
  -3   0  10      695.32      783.97     64.79 o 
  -1   0  10     1309.80     1216.78     64.20 o 
   1   0  10      121.97       80.08     42.26 o 
   2   0  10    13912.41    14583.00   5068.87 o 
   3   0  10        2.36       28.63      6.75 o 
   4   0  10     3035.05     3180.43    136.02 o 
   5   0  10        2.68       79.06     27.45 o 
   6   0  10    11101.55    11738.97    330.33 o 
   7   0  10        0.03      102.49     36.81 o 
   8   0  10       63.29      133.73     39.39 o 
   9   0  10       41.11       70.74     34.01 o 
  10   0  10    12446.02    13172.36    522.19 o 
  11   0  10      955.91      665.91    126.34 o 
 -16   1  10     1926.56     1751.97    124.39 o 
 -15   1  10     1488.84     1306.18     74.79 o 
 -14   1  10       93.25      119.46     27.79 o 
 -13   1  10     1921.81     1753.43     95.90 o 
 -12   1  10      233.13      189.59     43.52 o 
 -11   1  10       80.35       76.60     23.99 o 
 -10   1  10      924.18     1050.99     74.12 o 
  -9   1  10      111.66      167.62     26.74 o 
  -7   1  10     1836.97     2308.80    109.39 o 
  -6   1  10    12459.67    12281.76    193.84 o 
  -5   1  10     1689.64     1692.08     94.50 o 
  -4   1  10     8390.55     8408.00     96.11 o 
  -3   1  10     2055.15     1991.18     87.66 o 
  -2   1  10     2972.03     2638.47    107.21 o 
  -1   1  10     3550.23     3544.86     81.78 o 
   0   1  10     4095.42     4069.22    111.97 o 
   1   1  10      596.26      497.15    114.22 o 
   2   1  10     2443.53     1981.29    101.75 o 
   3   1  10      209.97      224.85     17.86 o 
   4   1  10     8895.76     8848.38    170.61 o 
   5   1  10      111.02      116.04     16.80 o 
   6   1  10    14680.13    14955.67    252.12 o 
   7   1  10        0.66      205.03     39.94 o 
   8   1  10     8512.08     8431.21    291.48 o 
   9   1  10        1.43       -3.45     17.27 o 
  10   1  10      412.32      435.52     98.56 o 
  11   1  10       91.17       27.68     43.89 o 
 -16   2  10     1292.67     1418.91    124.70 o 
 -15   2  10       29.40      103.18     48.74 o 
 -14   2  10       29.26       93.15     33.58 o 
 -13   2  10      105.12      108.99     51.82 o 
 -12   2  10       76.47       61.68     23.25 o 
 -11   2  10      563.50      660.16     56.31 o 
 -10   2  10     1355.55     1397.95     69.44 o 
  -9   2  10     3429.18     3636.22    127.10 o 
  -8   2  10       44.26       75.10     25.10 o 
  -7   2  10    12267.12    12299.42    263.14 o 
  -6   2  10      425.16      421.13     28.39 o 
  -5   2  10      160.02      138.04     31.11 o 
  -4   2  10      117.44      135.74     19.88 o 
  -3   2  10     4950.06     4719.47    112.10 o 
  -2   2  10      394.80      370.96     38.14 o 
  -1   2  10     2035.06     1626.97    117.42 o 
   0   2  10      156.92      117.59     18.15 o 
   1   2  10     4025.17     3994.41     83.63 o 
   2   2  10      353.76      303.29     25.36 o 
   3   2  10     3753.66     3356.39     71.40 o 
   4   2  10       24.76       19.76      7.90 o 
   5   2  10    21419.23    22457.81    380.53 o 
   7   2  10    14266.51    14800.00    387.24 o 
   8   2  10      127.70      109.42     16.96 o 
   9   2  10      248.09      181.56     51.12 o 
  10   2  10      331.95      317.48     58.97 o 
  11   2  10      785.59      613.77     76.68 o 
 -16   3  10      323.67      225.34     70.92 o 
 -15   3  10      742.58      729.33     71.09 o 
 -14   3  10     1143.77     1134.49    121.20 o 
 -13   3  10     3825.74     3998.54    153.21 o 
 -12   3  10      514.74      450.72     45.42 o 
 -11   3  10     5775.06     5486.34    185.66 o 
 -10   3  10      451.35      388.64     50.01 o 
  -9   3  10     1382.21     1395.15    124.90 o 
  -8   3  10      272.38      736.07     62.55 o 
  -7   3  10      211.15      626.81     68.18 o 
  -6   3  10     7911.32     7773.85    164.53 o 
  -5   3  10      232.00      297.67     37.15 o 
  -4   3  10    14303.40    13633.50    213.02 o 
  -3   3  10     2877.03     2389.87    234.67 o 
  -2   3  10    13617.36    12778.06    239.09 o 
  -1   3  10     8260.54     9764.75    260.46 o 
   0   3  10     1286.17     1284.41    102.47 o 
   1   3  10     6295.57     6594.68    135.28 o 
   2   3  10      147.58      143.87     27.72 o 
   3   3  10      295.59      196.57     17.29 o 
   4   3  10        7.09       31.08     18.61 o 
   5   3  10        0.74       19.14     18.85 o 
   6   3  10       41.19       54.83     17.19 o 
   7   3  10       47.32       76.48     21.64 o 
   8   3  10     1378.99     1168.09     90.43 o 
   9   3  10        8.66       27.05     31.27 o 
  10   3  10      122.67       94.09     40.35 o 
  11   3  10      718.83      598.53     91.28 o 
 -15   4  10      159.74      255.01     59.10 o 
 -14   4  10      532.64      654.59     67.24 o 
 -13   4  10      254.86      188.70     55.90 o 
 -12   4  10      893.53      796.92    123.62 o 
 -11   4  10     1098.07     1142.29     64.29 o 
 -10   4  10        3.16       60.98     40.12 o 
  -9   4  10     1658.03     1725.36    100.38 o 
  -8   4  10     1598.62     1584.61     88.96 o 
  -7   4  10     1901.07     1941.17     96.87 o 
  -6   4  10     6620.41     7047.55    168.16 o 
  -5   4  10     1224.18     1127.79     82.47 o 
  -4   4  10      559.97      386.15     38.25 o 
  -3   4  10      477.22      478.23     36.91 o 
  -2   4  10      319.75      365.21     24.27 o 
  -1   4  10      186.77      164.53     27.99 o 
   0   4  10      269.72      315.65     37.02 o 
   1   4  10     1277.56     1373.87     68.30 o 
   2   4  10      169.80      232.36     23.16 o 
   3   4  10      115.14       93.73     13.67 o 
   4   4  10      151.76       88.54     24.04 o 
   5   4  10      252.01      269.52     42.94 o 
   6   4  10     2224.87     1891.71     67.61 o 
   7   4  10      323.55      252.59     30.69 o 
   8   4  10      244.75      225.76     25.36 o 
   9   4  10       63.40       21.90     32.39 o 
  10   4  10      755.79      674.95     86.41 o 
  11   4  10      199.45      101.14     28.02 o 
 -15   5  10      856.06      843.22     94.14 o 
 -14   5  10     2302.42     2320.50    136.48 o 
 -13   5  10     4075.62     4031.37    204.65 o 
 -12   5  10     2429.91     2534.38    133.35 o 
 -11   5  10     4987.53     4467.45    213.46 o 
 -10   5  10     4047.02     4155.12    296.17 o 
  -9   5  10     4039.38     4086.77    127.99 o 
  -8   5  10      144.53       93.30     56.41 o 
  -7   5  10      958.00     1095.71     96.36 o 
  -6   5  10       35.57      189.31     36.86 o 
  -5   5  10     2196.53     2287.73    148.97 o 
  -4   5  10      325.79      400.55     31.16 o 
  -3   5  10     5580.40     5229.69    106.63 o 
  -2   5  10     3351.44     3165.48     70.33 o 
  -1   5  10      168.75      164.14     24.66 o 
   0   5  10      243.47      326.87     25.89 o 
   1   5  10     1099.34     1377.60     61.56 o 
   2   5  10      648.53      445.56     55.29 o 
   3   5  10     2941.43     2541.13    113.43 o 
   4   5  10      129.58      135.50     22.94 o 
   5   5  10        6.37       22.89     12.78 o 
   6   5  10     2474.15     2372.57     85.65 o 
   7   5  10     2714.06     2545.42    129.53 o 
   8   5  10       78.45       73.03     16.13 o 
   9   5  10     1411.61     1237.42    129.87 o 
  10   5  10       71.85       59.46     22.46 o 
 -15   6  10      391.45      528.61     68.44 o 
 -14   6  10       18.38       42.15     29.80 o 
 -13   6  10      665.31      747.75     63.14 o 
 -12   6  10      120.60      218.77     54.82 o 
 -11   6  10     1592.82     1453.76    110.44 o 
 -10   6  10      504.47      535.21     76.43 o 
  -9   6  10    11763.17    12204.85    243.01 o 
  -8   6  10     2788.63     2863.93    209.71 o 
  -7   6  10    25002.67    25555.20   1122.33 o 
  -6   6  10     4235.74     4279.66    163.35 o 
  -5   6  10     7259.95     7502.82    178.39 o 
  -4   6  10     2721.81     2693.50     81.61 o 
  -3   6  10      394.98      382.74     27.30 o 
  -2   6  10      939.42      903.48     59.79 o 
  -1   6  10     2456.89     2397.15     73.02 o 
   0   6  10       99.49       87.19     33.57 o 
   1   6  10     4059.25     4424.24    157.13 o 
   2   6  10      115.07      144.08     43.99 o 
   3   6  10      344.37      285.80     46.35 o 
   4   6  10        0.11      -10.77     15.15 o 
   5   6  10     5913.51     5795.48    150.40 o 
   6   6  10      705.56      658.90     49.25 o 
   7   6  10     1278.38     1180.76     70.88 o 
   8   6  10      135.92      131.74     34.74 o 
   9   6  10     1595.28     1397.27     97.82 o 
  10   6  10      403.99      269.92     43.54 o 
 -15   7  10      719.29      580.48     61.67 o 
 -14   7  10      161.66      202.73     45.85 o 
 -13   7  10       31.72      123.72     34.03 o 
 -12   7  10      137.61       45.71     33.48 o 
 -11   7  10       77.41       42.89     70.42 o 
 -10   7  10      292.55      324.87     55.80 o 
  -9   7  10      383.03      511.99     73.45 o 
  -8   7  10    13695.02    13325.79    456.30 o 
  -7   7  10     7243.05     7123.22    305.01 o 
  -6   7  10    17498.62    16729.56    475.06 o 
  -5   7  10    11134.03    11222.15    594.33 o 
  -4   7  10     9464.68     9391.10    143.33 o 
  -3   7  10     2962.96     2587.35     64.97 o 
  -2   7  10        5.22       32.73     34.01 o 
  -1   7  10        8.98      468.28     79.72 o 
   0   7  10     3209.11     3542.74    211.11 o 
   1   7  10      225.84      185.86     51.87 o 
   2   7  10     2360.66     2420.99    207.86 o 
   3   7  10      169.10      195.26     47.73 o 
   4   7  10     1394.78     1253.97     88.63 o 
   5   7  10      699.81      708.83     53.98 o 
   6   7  10     9633.03    10079.79    264.09 o 
   7   7  10     1615.07     1505.55    107.80 o 
   8   7  10     1128.95      895.12     65.68 o 
   9   7  10      178.58      124.95     30.09 o 
  10   7  10       49.10       80.35     25.51 o 
 -14   8  10     2468.78     2668.34    145.03 o 
 -13   8  10     3470.06     3302.58    195.66 o 
 -12   8  10     7022.89     7885.01    189.56 o 
 -11   8  10     6716.07     6562.47    273.93 o 
 -10   8  10     3500.03     3693.28    325.28 o 
  -9   8  10      662.93      637.34     89.17 o 
  -8   8  10     1461.55     1526.30    115.35 o 
  -7   8  10       84.39      224.38     52.77 o 
  -6   8  10     3123.29     3378.28    235.49 o 
  -5   8  10      322.72      321.03     41.12 o 
  -4   8  10       90.42      100.91     23.97 o 
  -3   8  10      253.46      234.74     30.95 o 
  -2   8  10    10507.20    11729.81    324.78 o 
  -1   8  10      140.96       79.39     48.66 o 
   0   8  10    15728.32    16435.79    320.07 o 
   1   8  10     3737.96     3544.15    190.26 o 
   2   8  10    10413.06    11705.01    336.47 o 
   3   8  10       31.15       69.00     31.44 o 
   4   8  10     1142.36     1227.11     84.15 o 
   5   8  10     1169.20     1010.03     76.70 o 
   6   8  10     1148.59     1144.12     80.32 o 
   7   8  10      798.09      731.61     72.18 o 
   8   8  10      229.83      296.05     36.41 o 
   9   8  10      125.93       94.38     38.68 o 
  10   8  10     3268.40     2712.11    188.49 o 
 -14   9  10       43.27      124.64     37.97 o 
 -13   9  10     2962.90     3022.92    209.47 o 
 -12   9  10      206.35      179.01     50.27 o 
 -11   9  10      506.05      499.30     63.18 o 
 -10   9  10      454.51      502.55     86.00 o 
  -9   9  10      833.27      822.60     81.00 o 
  -8   9  10     3141.22     3100.36    243.39 o 
  -7   9  10      969.64     1110.05     99.59 o 
  -6   9  10     4750.85     4720.73    176.37 o 
  -5   9  10     5592.32     5550.69    190.58 o 
  -4   9  10     4044.98     3964.38    116.46 o 
  -3   9  10       42.81      143.63     25.02 o 
  -2   9  10      651.46      586.05     58.89 o 
  -1   9  10     7408.89     7797.87    200.57 o 
   0   9  10     1671.40     1738.07    104.04 o 
   1   9  10     2354.08     2557.89    113.52 o 
   2   9  10        8.61       83.17     24.38 o 
   3   9  10     3807.73     3630.86    280.75 o 
   4   9  10     1912.42     1816.73    129.46 o 
   5   9  10      378.54      432.19     83.80 o 
   6   9  10     3984.41     3768.66    230.47 o 
   7   9  10     1712.23     1669.85    118.76 o 
   8   9  10     2167.79     1933.78    121.18 o 
   9   9  10       76.49       71.25     22.79 o 
 -13  10  10        8.41       65.22     33.74 o 
 -12  10  10      206.55      305.09     61.72 o 
 -11  10  10       16.46       95.05     51.47 o 
 -10  10  10     1006.74      860.36    113.96 o 
  -9  10  10       25.28       27.37     26.19 o 
  -8  10  10      428.39      488.86     75.33 o 
  -7  10  10     3576.68     3475.04    181.17 o 
  -6  10  10       96.65       67.31     61.65 o 
  -5  10  10    22345.95    23498.18    448.43 o 
  -4  10  10       30.08       98.93     27.68 o 
  -3  10  10     3202.80     3246.05    130.74 o 
  -2  10  10      216.40      288.09     38.56 o 
  -1  10  10      957.36     1152.74     68.73 o 
   0  10  10       60.30       44.23     23.73 o 
   1  10  10     1411.12     1450.33     72.06 o 
   2  10  10      464.48      470.74     55.17 o 
   3  10  10       48.25       30.07     24.22 o 
   4  10  10      599.59      492.21     77.31 o 
   5  10  10     4736.32     4609.70    272.95 o 
   6  10  10        6.88      105.01     30.40 o 
   7  10  10     1110.45      929.22     76.43 o 
   8  10  10       61.93       89.12     32.16 o 
   9  10  10      339.26      220.93     32.04 o 
 -13  11  10      528.65      708.84     92.10 o 
 -12  11  10       24.13       91.44     69.20 o 
 -11  11  10      531.84      384.66     66.17 o 
 -10  11  10       39.08       49.11     62.13 o 
  -9  11  10      583.55      651.23     61.46 o 
  -8  11  10       30.35      124.99     27.53 o 
  -7  11  10       86.76       78.76     42.25 o 
  -6  11  10     1067.61     1012.64     72.67 o 
  -5  11  10       11.01       30.29     26.20 o 
  -4  11  10     2100.28     2150.68    126.76 o 
  -3  11  10       13.69       74.56     27.75 o 
  -2  11  10     1808.07     1713.47     90.33 o 
  -1  11  10     6087.56     6614.98    169.11 o 
   0  11  10       56.77       74.84     33.65 o 
   1  11  10     3885.61     4979.63    122.28 o 
   2  11  10     1615.14     1790.70    101.79 o 
   3  11  10      114.60      108.36     32.09 o 
   4  11  10     2955.36     2768.01    225.06 o 
   5  11  10      877.87      782.46     76.63 o 
   6  11  10     6796.58     7286.23    294.90 o 
   7  11  10      478.49      465.79     66.23 o 
   8  11  10     5079.45     5407.75    203.71 o 
 -12  12  10      155.32      175.27     39.73 o 
 -11  12  10      404.16      347.84    100.29 o 
 -10  12  10      357.25      443.26     59.74 o 
  -9  12  10      482.48      393.67     54.79 o 
  -8  12  10     2719.18     2879.45    216.47 o 
  -7  12  10      273.36      513.08     52.46 o 
  -6  12  10      201.91      237.07     46.63 o 
  -5  12  10       33.42       59.82     24.62 o 
  -4  12  10      215.60      210.28     31.01 o 
  -3  12  10      535.80      564.27     56.85 o 
  -2  12  10     1697.45     1857.31    117.06 o 
  -1  12  10       43.60       65.50     20.59 o 
   0  12  10     2758.96     2943.83    183.96 o 
   1  12  10     2577.03     2586.83    146.88 o 
   2  12  10      732.40      765.86     49.06 o 
   3  12  10      401.72      398.66     45.13 o 
   4  12  10     1364.82     1337.50    141.16 o 
   5  12  10      316.85      358.53     63.42 o 
   6  12  10     1646.20     1559.15    137.85 o 
   7  12  10     1017.37     1035.23     79.86 o 
 -11  13  10      505.52      341.98     52.46 o 
 -10  13  10      239.17      248.05     49.25 o 
  -9  13  10       15.43       80.38     26.54 o 
  -8  13  10       82.72      277.01     64.21 o 
  -7  13  10      182.34      612.69     65.97 o 
  -6  13  10     4216.34     3793.00    146.90 o 
  -5  13  10     2561.42     2549.76    129.82 o 
  -4  13  10      261.98      301.51     45.09 o 
  -3  13  10     4293.17     4281.11    144.42 o 
  -2  13  10     1002.50      886.96     61.16 o 
  -1  13  10    11876.43    12319.03    315.88 o 
   0  13  10       78.54       74.17     28.22 o 
   1  13  10     5953.61     5910.56    231.43 o 
   2  13  10      176.85      174.67     43.86 o 
   3  13  10      622.79      596.92     49.18 o 
   4  13  10      271.20      156.51     31.84 o 
   5  13  10      487.89      499.45     77.54 o 
   6  13  10       10.67       27.57     50.23 o 
   7  13  10       17.82       96.35     36.51 o 
 -10  14  10      310.09      250.42     44.27 o 
  -9  14  10     1803.08     1858.92    122.13 o 
  -8  14  10       11.89      179.64     45.65 o 
  -7  14  10     2055.52     2860.50    179.42 o 
  -6  14  10     2003.48     2081.85    144.17 o 
  -5  14  10      863.28      806.93    120.69 o 
  -4  14  10      562.00      586.50     89.81 o 
  -3  14  10      932.06      973.58     76.01 o 
  -2  14  10      276.69      266.10     72.46 o 
  -1  14  10        1.99       92.82     31.77 o 
   0  14  10      112.55       82.92     41.88 o 
   1  14  10     3067.57     3096.26    162.30 o 
   2  14  10      417.27      334.79     49.35 o 
   3  14  10     3198.31     2998.45    152.27 o 
   4  14  10      567.52      698.40     70.92 o 
   5  14  10      838.98      708.78     85.29 o 
   6  14  10       59.40      158.00     36.59 o 
  -9  15  10      105.04      136.52     46.16 o 
  -8  15  10     4880.58     5230.63    191.05 o 
  -7  15  10      629.76      611.06     59.37 o 
  -6  15  10     4066.64     3834.02    189.08 o 
  -5  15  10     1239.63     1242.26     94.11 o 
  -4  15  10      974.35      963.30     95.74 o 
  -3  15  10      316.50      200.70     35.92 o 
  -2  15  10     2214.17     2325.71    140.23 o 
  -1  15  10       23.13       86.30     22.86 o 
   0  15  10      148.24      163.06     28.90 o 
   1  15  10      933.13     1134.46     78.74 o 
   2  15  10      169.42      265.64     43.03 o 
   3  15  10        3.69       79.73     49.79 o 
   4  15  10     4303.81     4505.71    317.46 o 
   5  15  10      119.70      141.42     42.17 o 
  -8  16  10       56.45      112.84     34.85 o 
  -7  16  10       14.50       96.47     24.96 o 
  -6  16  10     1020.88      877.27     73.53 o 
  -5  16  10      610.12      621.88     71.20 o 
  -4  16  10      628.49      568.03     65.67 o 
  -3  16  10      334.21      322.08     66.48 o 
  -2  16  10      739.91      673.45     71.34 o 
  -1  16  10      690.32      645.70     58.36 o 
   0  16  10      546.59      639.04     57.42 o 
   1  16  10      945.30      952.66     73.60 o 
   2  16  10     1852.22     1759.58    113.22 o 
   3  16  10      278.90      254.61     35.69 o 
  -6  17  10      315.34      284.28     50.43 o 
  -5  17  10      101.87      138.85     31.18 o 
  -4  17  10      287.18      189.22     38.17 o 
  -3  17  10        6.40       58.32     34.15 o 
  -2  17  10       92.56       40.41     34.08 o 
  -1  17  10     1189.55     1036.21     92.18 o 
   0  17  10      224.00      197.02     31.35 o 
   1  17  10     1176.96     1262.82    108.16 o 
 -16   1  11      455.82      449.98     62.11 o 
 -15   1  11       23.39      128.97     34.29 o 
 -14   1  11      295.67      302.50     35.44 o 
 -13   1  11      391.38      398.83     73.59 o 
 -12   1  11      255.62      257.82     40.47 o 
 -11   1  11      552.27      550.96     47.14 o 
 -10   1  11     4774.84     5062.94    140.12 o 
  -9   1  11      263.43      369.83    149.75 o 
  -8   1  11     1734.63     1767.58    106.49 o 
  -7   1  11        5.58      154.91     26.27 o 
  -6   1  11     6264.30     6131.29    141.07 o 
  -5   1  11      356.51      406.43     28.06 o 
  -4   1  11     2871.51     2316.98     84.16 o 
  -3   1  11      539.51      608.79     57.36 o 
  -2   1  11      656.81      530.09     63.70 o 
  -1   1  11      511.36      377.66     32.66 o 
   0   1  11     1780.27     1891.33    148.98 o 
   1   1  11     2163.12     2364.25    150.86 o 
   2   1  11     1908.09     1865.90    247.22 o 
   3   1  11       44.37       34.10     12.23 o 
   4   1  11     4529.62     4390.80     94.38 o 
   5   1  11      120.31       54.72     12.94 o 
   6   1  11     8584.85     8770.78    133.12 o 
   7   1  11      107.87       99.59     20.23 o 
   8   1  11     6717.53     6530.09    118.72 o 
   9   1  11      569.20      395.85     73.82 o 
  10   1  11     1537.23     1259.83    156.09 o 
 -15   2  11      127.12      122.54     87.91 o 
 -14   2  11     5075.35     5325.77    214.94 o 
 -13   2  11      483.72      568.07     50.41 o 
 -11   2  11     2535.79     2514.95    127.78 o 
 -10   2  11      982.98     1068.97     62.62 o 
  -9   2  11      315.86      363.40     43.06 o 
  -8   2  11     1813.18     1786.05    105.52 o 
  -7   2  11       40.51       30.27     21.40 o 
  -6   2  11    16315.81    16145.87    212.49 o 
  -5   2  11       18.57       59.27     31.73 o 
  -4   2  11      352.57      402.67     27.72 o 
  -3   2  11      873.11      940.44     69.81 o 
  -2   2  11    10631.61    10504.04    260.49 o 
  -1   2  11     1195.99     1176.63     60.52 o 
   0   2  11     7702.14     7403.48    316.77 o 
   1   2  11     2511.47     2678.31     94.38 o 
   2   2  11     1953.79     2014.65     58.28 o 
   3   2  11      399.27      256.09     43.24 o 
   4   2  11     8217.15     8038.63    149.56 o 
   5   2  11      181.92       84.16     16.18 o 
   6   2  11     1965.11     2085.03     62.78 o 
   7   2  11       77.49       84.49     17.43 o 
   8   2  11      281.39      332.60     51.69 o 
   9   2  11       61.97      108.80     39.04 o 
  10   2  11     3581.44     3461.61    353.41 o 
 -15   3  11     1640.43     1585.97    125.42 o 
 -14   3  11      350.61      358.14     55.57 o 
 -13   3  11     5088.90     5004.33    156.30 o 
 -12   3  11       58.92       57.76     20.46 o 
 -11   3  11     3381.24     3471.15    188.73 o 
 -10   3  11      138.69      106.46     36.31 o 
  -9   3  11      192.56      374.20    145.15 o 
  -8   3  11      634.97      681.65     49.55 o 
  -7   3  11     1373.43     1548.00    117.21 o 
  -6   3  11      778.37      886.10     79.34 o 
  -5   3  11     8019.62     7413.40    131.99 o 
  -4   3  11     2962.56     2648.94     51.44 o 
  -3   3  11     7128.49     6739.95    126.37 o 
  -2   3  11     2670.69     2552.23    107.19 o 
  -1   3  11    10063.60    10514.20    398.32 o 
   0   3  11      104.00       46.67     46.13 o 
   1   3  11    17613.40    19425.96    272.00 o 
   2   3  11       32.29       28.25     18.81 o 
   3   3  11      208.90      152.51     28.87 o 
   4   3  11        5.41       23.31     10.44 o 
   5   3  11     1970.35     1889.90     75.76 o 
   6   3  11        5.41       27.62     16.03 o 
   7   3  11      758.53      692.88     49.92 o 
   8   3  11     1188.73      950.86     69.75 o 
   9   3  11     2318.03     1712.10    117.60 o 
  10   3  11      746.65      511.71     84.96 o 
 -15   4  11      215.89      249.09     45.07 o 
 -14   4  11       58.76      117.62     30.26 o 
 -13   4  11      720.23      896.67     61.70 o 
 -12   4  11        0.42       32.06     26.15 o 
 -11   4  11      413.35      387.58     55.93 o 
 -10   4  11      906.09      953.21     58.11 o 
  -9   4  11    21315.58    21071.43    375.00 o 
  -8   4  11     4068.34     4427.99    207.74 o 
  -7   4  11    38350.47    39429.02   1025.37 o 
  -6   4  11     1415.68     1458.95    102.22 o 
  -5   4  11    15321.16    15613.43    262.60 o 
  -4   4  11     1280.25     1221.70     70.59 o 
  -3   4  11     1132.44     1215.41     74.71 o 
  -2   4  11       25.24       28.11     11.84 o 
  -1   4  11      482.50      521.82     78.05 o 
   0   4  11        2.03       27.57     19.98 o 
   1   4  11      722.21      849.57     78.34 o 
   2   4  11      163.07      185.28     29.73 o 
   3   4  11    18624.63    18717.31    337.21 o 
   4   4  11      235.19      182.73     24.07 o 
   5   4  11    39985.83    41069.41   1205.34 o 
   6   4  11        8.71       30.45     10.98 o 
   7   4  11     1980.03     1770.99     99.03 o 
   8   4  11      110.93       83.19     19.67 o 
   9   4  11     1432.81     1118.00    107.02 o 
  10   4  11      107.86       58.25     22.59 o 
 -15   5  11     1978.49     1763.93    144.08 o 
 -14   5  11      519.87      520.77     65.27 o 
 -13   5  11     7075.85     7316.99    399.39 o 
 -12   5  11      147.15      163.69     45.64 o 
 -11   5  11     8220.28     7768.88    281.48 o 
 -10   5  11      599.56      719.08     54.80 o 
  -9   5  11      661.86      631.77    101.85 o 
  -8   5  11     3011.81     3204.05    143.80 o 
  -7   5  11      991.89     1126.47     72.38 o 
  -6   5  11      551.39      547.03     58.71 o 
  -5   5  11     2649.97     2456.31     96.88 o 
  -4   5  11     5046.21     4714.79    103.66 o 
  -3   5  11     2451.41     2049.96     73.51 o 
  -2   5  11     8025.28     7649.22    134.41 o 
  -1   5  11     7691.18     7043.62    175.97 o 
   0   5  11       23.03       35.18     13.65 o 
   2   5  11     1481.31     1316.31     84.69 o 
   3   5  11       45.17       27.16     21.06 o 
   4   5  11     6391.20     6227.59    157.06 o 
   5   5  11     1395.77     1184.54     71.16 o 
   6   5  11     2307.21     2014.78     89.63 o 
   7   5  11      247.62      188.91     30.09 o 
   8   5  11      132.56       64.03     15.48 o 
   9   5  11      577.77      427.10     63.47 o 
  10   5  11        4.28       92.23     26.98 o 
 -15   6  11      176.25       97.78     29.19 o 
 -14   6  11     3506.90     3768.48    175.68 o 
 -13   6  11     1811.81     1466.59    153.38 o 
 -12   6  11     7153.21     7113.01    399.20 o 
 -11   6  11       17.23       25.58     50.52 o 
 -10   6  11     4440.44     4135.38    198.09 o 
  -9   6  11      243.09      282.46     55.14 o 
  -8   6  11      629.90      682.47     75.05 o 
  -7   6  11     1194.47     1201.53     76.20 o 
  -6   6  11     2194.56     2465.26    173.14 o 
  -5   6  11       92.17       62.42     38.52 o 
  -4   6  11       95.95      102.04     17.65 o 
  -3   6  11     2322.98     2295.70     77.02 o 
  -2   6  11     6445.60     6163.19     89.48 o 
  -1   6  11     4949.02     4790.08    108.89 o 
   0   6  11    15625.83    17044.88    354.75 o 
   1   6  11     2450.43     2673.39    119.27 o 
   2   6  11     1645.14     1399.23     63.94 o 
   3   6  11        2.52       82.39     26.04 o 
   4   6  11      310.45      243.80     36.75 o 
   5   6  11      223.09      176.89     27.79 o 
   6   6  11       51.36       43.52     20.19 o 
   7   6  11       41.50       76.62     17.13 o 
   8   6  11      240.61      211.71     24.92 o 
   9   6  11      120.95      123.97     31.20 o 
  10   6  11      639.54      515.49     70.84 o 
 -14   7  11      240.42      254.89     56.26 o 
 -13   7  11      591.14      596.77     64.98 o 
 -12   7  11     1444.91     1472.46     99.62 o 
 -11   7  11     9677.07     9338.59    380.73 o 
 -10   7  11        2.81       52.46     37.31 o 
  -9   7  11     1663.63     1741.74    128.64 o 
  -8   7  11     3459.80     3482.33    282.77 o 
  -7   7  11     1055.08     1110.95     96.54 o 
  -6   7  11     5189.56     5849.50    354.26 o 
  -5   7  11     4117.23     4154.66    257.55 o 
  -4   7  11      593.39      520.64     46.76 o 
  -3   7  11       48.49       43.61     31.14 o 
  -2   7  11       93.29       70.24     22.28 o 
  -1   7  11      253.13      287.94     36.22 o 
   0   7  11     1767.98     1702.77     69.06 o 
   1   7  11    12301.87    13070.05    393.94 o 
   2   7  11     1553.35     1722.73    128.62 o 
   3   7  11     5800.76     5431.97    156.17 o 
   4   7  11     3246.78     2789.49    122.47 o 
   5   7  11     1653.82     1508.92     90.73 o 
   6   7  11     7280.93     6875.16    205.54 o 
   7   7  11     4257.20     4177.97    222.74 o 
   8   7  11      217.18      162.95     23.83 o 
   9   7  11      472.20      394.76     73.41 o 
 -14   8  11      157.17       69.91     38.30 o 
 -13   8  11       20.25      140.04     45.80 o 
 -12   8  11      479.23      543.78     81.08 o 
 -11   8  11     2828.35     2823.90    436.86 o 
 -10   8  11        4.54       11.98     53.22 o 
  -9   8  11     3516.39     3578.57    190.05 o 
  -8   8  11        2.37      152.19     51.29 o 
  -7   8  11     1370.17     1484.86    125.03 o 
  -6   8  11        5.50      225.86     94.21 o 
  -5   8  11        3.64      146.66     34.23 o 
  -4   8  11       94.41      120.69     29.19 o 
  -3   8  11     1291.34     1119.16     66.92 o 
  -2   8  11       89.32       70.58     26.47 o 
  -1   8  11      831.27     1053.04     76.16 o 
   0   8  11      701.91      824.01     50.58 o 
   1   8  11       17.95      162.93     38.82 o 
   2   8  11     1789.06     1790.52    183.08 o 
   3   8  11     5886.05     6058.50    187.24 o 
   4   8  11      601.50      416.80     65.14 o 
   5   8  11     2225.16     2126.64    120.09 o 
   6   8  11      114.83      128.55     28.58 o 
   7   8  11        0.86       43.11     18.74 o 
   8   8  11      197.27      193.61     35.40 o 
   9   8  11     1249.37     1060.52     89.49 o 
 -14   9  11       46.10      168.50     36.56 o 
 -13   9  11      463.07      785.30    134.66 o 
 -12   9  11       97.52      107.76     42.97 o 
 -11   9  11      325.14      240.27     46.32 o 
 -10   9  11     1948.43     1825.83    158.73 o 
  -9   9  11      289.12      315.98     54.76 o 
  -8   9  11     4368.17     4356.30    282.83 o 
  -7   9  11     4413.29     4499.56    215.50 o 
  -6   9  11     3700.96     3325.36    110.27 o 
  -5   9  11    11944.84    12792.33    287.29 o 
  -4   9  11     4137.35     4215.47    104.89 o 
  -3   9  11      154.78      168.03     23.77 o 
  -2   9  11     5695.55     6078.40    222.18 o 
  -1   9  11      443.60      518.14     50.13 o 
   0   9  11     5553.29     5863.47    204.66 o 
   1   9  11      526.10      516.91     51.93 o 
   2   9  11       38.17       72.94     38.93 o 
   3   9  11      147.91      162.25     67.30 o 
   4   9  11     4616.37     4696.98    238.17 o 
   5   9  11     3016.69     2673.87    196.43 o 
   6   9  11     4613.41     4304.92    169.87 o 
   7   9  11     1063.74      899.49     64.91 o 
   8   9  11     1400.15     1118.69     93.68 o 
 -13  10  11     1487.08     1469.79    123.31 o 
 -11  10  11     1749.35     1733.57    129.17 o 
 -10  10  11       15.62       38.82     34.01 o 
  -9  10  11      274.13      172.62     44.77 o 
  -8  10  11      494.35      602.09     64.43 o 
  -7  10  11      763.79      885.99     69.88 o 
  -6  10  11      393.05      478.33     56.25 o 
  -5  10  11     3772.51     3821.44    156.18 o 
  -4  10  11     1023.94      948.08     78.58 o 
  -3  10  11     2290.66     2373.05    115.61 o 
  -2  10  11     6624.67     7401.12    203.34 o 
  -1  10  11       57.09      139.66     29.96 o 
   0  10  11     5998.17     6290.21    172.51 o 
   1  10  11       15.61       53.33     21.81 o 
   2  10  11     5329.20     5560.70    187.35 o 
   3  10  11      746.98      636.41     72.93 o 
   4  10  11     1360.59     1434.77    144.98 o 
   5  10  11      363.20      329.17     56.27 o 
   6  10  11     1088.61     1011.94     91.51 o 
   7  10  11       48.11       81.11     24.23 o 
   8  10  11      834.07      697.67     56.54 o 
 -13  11  11     2439.70     2407.59    209.64 o 
 -12  11  11     1141.18     1048.77    110.77 o 
 -11  11  11       24.92       31.64     78.25 o 
 -10  11  11       18.32       84.92    100.11 o 
  -9  11  11      207.25      261.15     43.56 o 
  -8  11  11      357.72      483.93     64.18 o 
  -7  11  11       84.76      171.58     49.09 o 
  -6  11  11      473.90      558.44     56.39 o 
  -5  11  11     1021.02     1239.18     73.73 o 
  -4  11  11      479.30      456.56     51.16 o 
  -3  11  11     6268.02     5859.20    209.48 o 
  -2  11  11     2090.75     1950.95    112.60 o 
  -1  11  11    14708.29    14941.79    288.34 o 
   0  11  11      577.78      581.21     51.85 o 
   1  11  11     1262.84     1400.64     79.08 o 
   2  11  11       55.34       62.33     21.86 o 
   3  11  11       52.29      121.22     81.06 o 
   4  11  11       11.60       77.05     26.84 o 
   5  11  11     1168.67     1181.03    123.57 o 
   6  11  11       25.19      184.10     43.03 o 
   7  11  11      359.51      364.33     50.65 o 
 -12  12  11        0.98       40.66     33.46 o 
 -11  12  11       28.94       76.40     28.89 o 
 -10  12  11       10.59       74.56     25.07 o 
  -9  12  11     1235.81     1171.51     96.43 o 
  -8  12  11      351.77      276.52     70.22 o 
  -7  12  11     5894.86     6007.57    193.56 o 
  -6  12  11     2012.76     1804.40    104.17 o 
  -5  12  11     2394.15     2735.62    157.41 o 
  -4  12  11      807.62      762.68     46.42 o 
  -3  12  11     1764.67     1648.92     90.76 o 
  -2  12  11        0.52       57.17     36.66 o 
  -1  12  11       25.39      172.58     30.55 o 
   0  12  11      441.09      404.73     52.71 o 
   1  12  11     1031.33     1101.07     73.89 o 
   2  12  11       43.47       89.73     25.16 o 
   3  12  11     1432.98     1307.96    106.27 o 
   4  12  11      156.80      143.20     43.52 o 
   5  12  11     1573.90     1595.32    169.66 o 
   6  12  11      292.36      150.26     36.46 o 
   7  12  11     3972.93     3373.02    323.49 o 
 -11  13  11        3.58       53.82     39.64 o 
 -10  13  11     1963.05     1932.21    144.57 o 
  -9  13  11      112.20      189.31     36.42 o 
  -8  13  11     6563.52     6604.01    255.49 o 
  -7  13  11        0.21       28.75     24.92 o 
  -6  13  11     1190.28     1079.94     95.89 o 
  -5  13  11       56.60       68.97     39.04 o 
  -4  13  11      306.91      288.96     42.02 o 
  -3  13  11     1177.16     1071.03     93.39 o 
  -2  13  11      825.13      911.91     55.28 o 
  -1  13  11     1846.90     1982.62    130.71 o 
   0  13  11      127.60      142.68     32.34 o 
   1  13  11      661.95      792.11     59.45 o 
   2  13  11       23.58       85.70     23.47 o 
   3  13  11       58.32       35.29     76.14 o 
   4  13  11     1085.83     1089.94     90.66 o 
   5  13  11       96.27       63.29     36.62 o 
   6  13  11      604.91      413.59    196.65 o 
 -10  14  11        6.63       57.82     56.38 o 
  -9  14  11      389.81      382.16     56.45 o 
  -8  14  11     1627.22     1473.46    111.61 o 
  -7  14  11       40.12      106.12     47.09 o 
  -6  14  11     2879.25     2963.99    194.23 o 
  -5  14  11      296.89      286.46     43.56 o 
  -4  14  11      478.52      513.23    123.96 o 
  -3  14  11      437.17      490.00     54.04 o 
  -2  14  11     2348.85     2503.11    172.05 o 
  -1  14  11       72.63      300.33     45.51 o 
   0  14  11     5552.07     5923.03    163.46 o 
   1  14  11      931.96      856.99     63.50 o 
   2  14  11       18.47      105.86     41.78 o 
   3  14  11     1441.10     1339.34     90.97 o 
   4  14  11     1186.70     1200.92     85.71 o 
   5  14  11     1141.21     1153.21    116.04 o 
  -9  15  11     2153.99     2064.21    151.41 o 
  -8  15  11     1339.72     1155.96    109.31 o 
  -7  15  11      830.45      939.10    105.92 o 
  -6  15  11     2172.60     2201.31    158.52 o 
  -5  15  11       72.00       79.37     35.46 o 
  -4  15  11      541.57      542.67     58.87 o 
  -3  15  11      500.82      489.34     76.82 o 
  -2  15  11        2.87       55.80     22.33 o 
  -1  15  11     1076.79      996.14     79.71 o 
   0  15  11        2.27       84.32     25.19 o 
   1  15  11     1065.44     1134.77     68.91 o 
   2  15  11      317.93      253.15     53.22 o 
   3  15  11      853.86      657.29     79.81 o 
   4  15  11       86.01      112.73     30.07 o 
  -7  16  11       60.82      282.61    100.47 o 
  -6  16  11      597.04      525.24     53.50 o 
  -5  16  11      192.97      203.12     50.12 o 
  -4  16  11      685.66      766.21     81.28 o 
  -3  16  11      409.91      545.76    135.52 o 
  -2  16  11       49.90      133.85     44.87 o 
  -1  16  11     1021.47      752.64     79.25 o 
   0  16  11      258.44      257.53     53.72 o 
   1  16  11     2079.27     2343.58    152.83 o 
   2  16  11     1721.99     1573.21    121.42 o 
  -5  17  11     1386.88     1251.77    120.66 o 
  -4  17  11      183.41      153.33     37.81 o 
  -3  17  11      827.31      703.33    102.75 o 
  -2  17  11      249.21      241.23     93.94 o 
  -1  17  11      502.05      576.00     79.88 o 
   0  17  11      215.84      279.48     41.83 o 
 -15   0  12     1752.05     1520.28    139.63 o 
 -14   0  12     5750.24     6227.04    345.35 o 
 -13   0  12     5798.66     5261.30    297.63 o 
 -11   0  12      104.27      142.06     34.75 o 
 -10   0  12      566.34      530.05     67.32 o 
  -9   0  12     3228.14     3318.44    219.60 o 
  -8   0  12     7131.72     7147.18    526.55 o 
  -7   0  12      177.19      152.66     59.08 o 
  -6   0  12    15835.08    15934.87    323.87 o 
  -5   0  12      159.42      133.28     26.56 o 
  -4   0  12       77.25       36.63     17.71 o 
  -3   0  12       34.93       63.80     27.83 o 
  -2   0  12     9388.71    10593.24    238.59 o 
  -1   0  12       30.98       48.89     34.83 o 
   0   0  12     9783.71    10728.35    344.62 o 
   1   0  12        3.40      102.93     64.23 o 
   2   0  12     2078.88     2539.18    141.44 o 
   3   0  12       14.94      100.32     40.30 o 
   4   0  12      892.34      721.30     53.84 o 
   5   0  12      113.25       68.21     18.29 o 
   6   0  12     3399.00     3305.10    139.44 o 
   7   0  12        0.21       16.21     25.46 o 
   8   0  12      295.26      249.31     55.05 o 
   9   0  12        2.23       15.81     17.68 o 
 -15   1  12     1717.10     1455.39    103.78 o 
 -14   1  12      338.30      592.06     79.87 o 
 -13   1  12     2713.83     2803.55    141.95 o 
 -12   1  12       97.56      174.64     36.97 o 
 -11   1  12      348.79      291.81     37.06 o 
 -10   1  12     1603.34     1561.38     79.08 o 
  -9   1  12      190.74      220.93     62.06 o 
  -8   1  12     4358.36     4410.76    174.97 o 
  -7   1  12       18.68       81.26     30.42 o 
  -6   1  12     1324.13     1368.86     75.75 o 
  -5   1  12        5.34       88.71     22.87 o 
  -4   1  12     2203.18     2207.19     65.07 o 
  -3   1  12       86.12       65.27     16.61 o 
  -2   1  12       30.31       44.01     28.55 o 
  -1   1  12     1251.07     1152.24    123.75 o 
   0   1  12      943.98     1329.23    100.78 o 
   1   1  12      148.63      229.05     52.07 o 
   2   1  12       10.48       51.48     28.74 o 
   3   1  12      404.31      431.79     81.12 o 
   4   1  12     1510.42     1064.06     77.36 o 
   5   1  12      257.90      221.24     24.86 o 
   6   1  12     6233.70     6541.44     83.67 o 
   7   1  12      869.23      693.18     60.50 o 
   8   1  12     1607.52     1351.96    111.68 o 
   9   1  12     1364.16      991.90    140.04 o 
  10   1  12      557.60      411.67     90.04 o 
 -15   2  12      477.29      418.82     70.98 o 
 -14   2  12     1704.17     1614.41     96.21 o 
 -13   2  12     1870.14     2011.99     92.79 o 
 -12   2  12      267.17      192.67     31.56 o 
 -11   2  12      333.23      314.81     43.70 o 
 -10   2  12      423.10      434.60     51.27 o 
  -9   2  12     9267.00     9236.33    216.72 o 
  -8   2  12      700.99     1302.35     89.79 o 
  -7   2  12    11684.78    12133.08    266.56 o 
  -6   2  12      193.04     3619.32    146.32 o 
  -5   2  12       38.37      132.65     20.77 o 
  -4   2  12      405.19      412.80     28.19 o 
  -3   2  12       36.76       62.98     17.40 o 
  -2   2  12      212.70      165.04     20.51 o 
  -1   2  12     3335.13     3516.87    181.17 o 
   0   2  12        0.41        5.22     11.00 o 
   1   2  12     5442.73     5350.94    263.06 o 
   2   2  12      493.29      359.49     63.48 o 
   3   2  12    17983.85    19045.94    365.31 o 
   4   2  12       37.74       26.83      9.18 o 
   5   2  12    12364.02    12690.20    211.26 o 
   6   2  12      162.84      158.58     24.89 o 
   7   2  12     2025.36     2082.61    135.00 o 
   8   2  12       25.39       34.03     21.05 o 
   9   2  12      134.21       75.98     28.58 o 
  10   2  12      134.10      106.49     27.52 o 
 -15   3  12     2191.34     1959.03    118.93 o 
 -14   3  12      250.94      434.40     67.37 o 
 -13   3  12     9652.44     9696.15    192.88 o 
 -12   3  12      514.80      615.25     51.38 o 
 -11   3  12     8519.00     8151.10    303.95 o 
 -10   3  12       22.02       66.67     54.43 o 
  -9   3  12     2694.99     3221.74     95.57 o 
  -8   3  12      192.70      264.81     42.69 o 
  -7   3  12      950.57     1152.24     82.81 o 
  -6   3  12      587.25      451.78     52.40 o 
  -5   3  12     3260.78     3664.33    141.83 o 
  -4   3  12    11183.58    11213.77    183.97 o 
  -3   3  12     2529.94     2429.65     83.06 o 
  -2   3  12     1189.05      981.71     83.13 o 
  -1   3  12    12931.42    13649.09    380.33 o 
   0   3  12       15.81       23.02     42.22 o 
   1   3  12     4172.21     4839.35    224.95 o 
   2   3  12      907.31      882.96     94.33 o 
   3   3  12       35.06       46.68     17.83 o 
   4   3  12      595.89      437.52     44.01 o 
   5   3  12      108.24       45.86     21.50 o 
   6   3  12       13.06       19.23     19.36 o 
   7   3  12      835.60      630.16     64.07 o 
   8   3  12      385.52      275.38     48.66 o 
   9   3  12     2482.67     1993.30    152.27 o 
  10   3  12      154.77       97.25     30.56 o 
 -15   4  12      521.74      443.70     53.53 o 
 -14   4  12       61.14       81.21     34.25 o 
 -13   4  12      326.57      397.72     64.52 o 
 -12   4  12     2140.93     2306.87    150.58 o 
 -11   4  12      351.92      338.65     40.01 o 
 -10   4  12      639.07      698.34     53.84 o 
  -9   4  12      294.36      376.18     46.10 o 
  -8   4  12       61.12       74.78     70.97 o 
  -7   4  12      290.23      323.43     49.17 o 
  -6   4  12      582.91      654.19     62.03 o 
  -5   4  12       65.37      131.79     32.07 o 
  -4   4  12     1057.93     1008.27     71.27 o 
  -3   4  12       15.10       49.70     13.28 o 
  -2   4  12     1126.87     1066.26     79.85 o 
  -1   4  12        0.51      137.58     28.86 o 
   0   4  12      408.82      387.72     51.22 o 
   1   4  12      110.29     1281.66     94.62 o 
   2   4  12     3722.83     3795.85    201.46 o 
   3   4  12      413.36      394.68     56.18 o 
   5   4  12      128.28       81.41     18.27 o 
   6   4  12      331.47      359.20     42.97 o 
   7   4  12        1.13      139.60     25.88 o 
   8   4  12      908.19      758.96     82.63 o 
   9   4  12      136.58      137.21     36.02 o 
 -15   5  12      333.84      294.05     54.63 o 
 -14   5  12     1224.03     1198.20     68.71 o 
 -13   5  12     5669.07     5900.02    281.29 o 
 -12   5  12     1114.43     1335.34    116.58 o 
 -11   5  12     4818.21     4699.58    189.24 o 
 -10   5  12       30.14       59.84     24.66 o 
  -9   5  12      324.10      267.03     49.90 o 
  -8   5  12     2317.67     2180.78    157.98 o 
  -7   5  12      437.62      470.20     62.39 o 
  -6   5  12       99.73      148.11     38.18 o 
  -5   5  12        6.02       55.16     25.59 o 
  -4   5  12        5.19       28.61     24.91 o 
  -3   5  12     8770.45     8851.12    207.83 o 
  -2   5  12     3336.48     3313.08     87.61 o 
  -1   5  12    37449.36    37022.17    980.37 o 
   0   5  12     8381.66     9338.13    231.53 o 
   1   5  12    26913.79    29305.63    554.62 o 
   2   5  12       18.84       54.25     21.27 o 
   3   5  12     2741.51     2648.57    171.75 o 
   4   5  12     4366.06     3987.39     75.58 o 
   5   5  12        7.61       33.96     21.50 o 
   6   5  12     1131.71      880.86     69.68 o 
   7   5  12      278.71      254.52     31.21 o 
   8   5  12       60.08       56.77     20.01 o 
   9   5  12      429.84      288.20     50.27 o 
 -15   6  12     1566.51     1515.41    120.56 o 
 -14   6  12        5.18       67.29     58.84 o 
 -13   6  12     1173.59     1288.29    110.90 o 
 -12   6  12       21.85       33.41     42.46 o 
 -11   6  12     1904.16     1917.20    117.15 o 
 -10   6  12     1426.47     1345.76    316.10 o 
  -9   6  12    17528.19    17978.35    389.97 o 
  -8   6  12     2812.79     2975.72    173.39 o 
  -7   6  12    18847.27    21305.35    663.49 o 
  -6   6  12     4336.53     4600.73    180.53 o 
  -5   6  12     4687.81     4863.16    126.84 o 
  -4   6  12     3932.45     3719.46    141.97 o 
  -3   6  12     6288.48     6273.93    127.31 o 
  -2   6  12      990.92     1002.85     58.38 o 
  -1   6  12     8228.09     8237.55    263.50 o 
   0   6  12      672.13      688.71     56.68 o 
   1   6  12      561.50      492.11     84.75 o 
   2   6  12      397.63      221.63     33.25 o 
   3   6  12    23941.79    24819.90    520.04 o 
   4   6  12       42.98       28.37     14.27 o 
   5   6  12    11190.89    11256.79    466.37 o 
   6   6  12      944.38      784.00     69.22 o 
   7   6  12       27.29      273.17     33.59 o 
   8   6  12       30.63       49.29     21.28 o 
   9   6  12      427.87      413.70     92.07 o 
 -14   7  12      102.22      114.09     34.82 o 
 -13   7  12      269.20      242.61     45.73 o 
 -12   7  12       89.98      103.64     55.22 o 
 -11   7  12     1268.42     1012.77    102.08 o 
 -10   7  12     3269.64     3241.44    245.43 o 
  -9   7  12      687.50      673.48     65.63 o 
  -8   7  12    10495.00    10325.61    524.10 o 
  -7   7  12     3022.54     3229.71    197.31 o 
  -6   7  12     3737.07     4130.34    227.71 o 
  -5   7  12     3193.61     3089.48    132.14 o 
  -4   7  12     2346.39     2461.42     95.58 o 
  -3   7  12     5220.95     5000.69    161.02 o 
  -2   7  12     6030.07     5990.44    152.01 o 
  -1   7  12     8615.41     8960.41    197.71 o 
   0   7  12     4789.26     4985.56     94.48 o 
   1   7  12     2463.70     3494.44    201.53 o 
   2   7  12     1902.82     1982.07    218.49 o 
   3   7  12       38.03       30.76     17.66 o 
   4   7  12     6566.05     6093.76    160.19 o 
   5   7  12      402.14      305.35     41.61 o 
   6   7  12     3086.75     2576.80    114.48 o 
   7   7  12      733.74      612.29     64.63 o 
   8   7  12       24.70       38.64     19.96 o 
   9   7  12      710.11      657.73     76.60 o 
 -14   8  12     2233.26     2402.35    127.47 o 
 -13   8  12      914.42     1073.76     81.92 o 
 -12   8  12     1651.54     1431.49    215.62 o 
 -11   8  12      681.71      605.12    165.76 o 
 -10   8  12      105.07       59.37     99.68 o 
  -9   8  12       64.67       42.79     77.81 o 
  -8   8  12      192.78      209.81     69.33 o 
  -7   8  12      106.82      126.60     44.00 o 
  -6   8  12      105.43      151.42     34.92 o 
  -5   8  12       71.14       70.83     59.75 o 
  -4   8  12     3900.94     3707.91    110.94 o 
  -3   8  12     2438.53     2316.02    110.68 o 
  -2   8  12    18356.58    19122.76    340.03 o 
  -1   8  12     4402.06     4308.49    130.72 o 
   0   8  12     7505.96     7888.60    152.41 o 
   1   8  12      166.85      119.50     48.16 o 
   2   8  12     3564.98     3959.91    180.40 o 
   3   8  12      207.57      173.31     42.66 o 
   4   8  12     2272.31     2026.13    103.61 o 
   5   8  12        0.50       38.07     30.02 o 
   6   8  12     1942.92     1549.51    134.49 o 
   7   8  12        2.85       35.38     18.58 o 
   8   8  12      203.78      159.87     29.75 o 
 -13   9  12        2.28       37.24     42.22 o 
 -12   9  12      371.79      343.17    103.74 o 
 -11   9  12     2262.84     2371.11    147.24 o 
 -10   9  12      148.25      156.95     38.36 o 
  -9   9  12      658.73      707.75    112.59 o 
  -8   9  12        8.73      194.18     66.92 o 
  -7   9  12      211.09      547.43     59.83 o 
  -6   9  12       30.96      514.12     94.89 o 
  -5   9  12      144.07      161.62     66.80 o 
  -4   9  12      190.31      254.92     35.93 o 
  -3   9  12     9641.36     9080.17    140.31 o 
  -2   9  12       99.25       54.85     48.43 o 
  -1   9  12     1005.73     1007.95     54.68 o 
   0   9  12      829.00      784.25     52.76 o 
   1   9  12      272.63      218.83     37.59 o 
   2   9  12       16.95       37.04     49.83 o 
   3   9  12      183.48      183.27     42.69 o 
   4   9  12     1626.35     1604.66    137.07 o 
   5   9  12     4464.39     4608.56    196.64 o 
   6   9  12      213.95      261.80     37.65 o 
   7   9  12     2823.41     2586.10    233.12 o 
   8   9  12      453.83      372.56     51.89 o 
 -13  10  12       51.92       59.16     53.63 o 
 -12  10  12      362.79      335.83     70.73 o 
 -11  10  12       18.65      110.81     36.06 o 
 -10  10  12     1719.87     1589.90    137.12 o 
  -9  10  12      573.66      511.11     70.42 o 
  -8  10  12     1987.67     1818.26    130.99 o 
  -7  10  12     1230.29     1335.09    115.05 o 
  -6  10  12      392.38      388.28     54.99 o 
  -5  10  12     5109.69     5439.51    299.16 o 
  -4  10  12      238.22      133.11     32.61 o 
  -3  10  12       21.05       26.05     26.43 o 
  -2  10  12      709.11      863.80     54.87 o 
  -1  10  12       13.08       19.58     27.02 o 
   0  10  12     1145.46     1158.97     66.34 o 
   1  10  12     2479.77     2476.99    116.01 o 
   2  10  12       15.49       49.99     31.18 o 
   3  10  12      294.84      302.06     44.45 o 
   4  10  12       21.06       89.16     37.54 o 
   5  10  12     3065.87     2824.84    177.94 o 
   6  10  12      688.74      441.83     79.23 o 
   7  10  12      205.81      215.07     46.96 o 
 -12  11  12       68.17      146.85     49.31 o 
 -11  11  12      730.08      854.59     99.90 o 
 -10  11  12     1138.81     1052.90     88.52 o 
  -9  11  12      191.97      257.09     44.69 o 
  -8  11  12     1007.77      939.29     91.00 o 
  -7  11  12      705.77      774.77     64.89 o 
  -6  11  12      486.05      516.15     51.45 o 
  -5  11  12      409.56      364.70     46.49 o 
  -4  11  12     1470.32     1472.91    100.29 o 
  -3  11  12      425.34      457.61     70.13 o 
  -2  11  12      707.58      785.93     52.04 o 
  -1  11  12      595.65      618.91     52.47 o 
   0  11  12      602.67      689.24     47.56 o 
   1  11  12      421.09      464.57     53.36 o 
   2  11  12      529.28      585.05     58.85 o 
   3  11  12       28.31       61.94     29.87 o 
   4  11  12      147.35      150.60     44.63 o 
   5  11  12        5.91       85.63     35.98 o 
   6  11  12     1786.59     1755.04    231.68 o 
   7  11  12      684.50      487.29     67.31 o 
 -11  12  12        2.96       37.92     27.03 o 
 -10  12  12      300.71      211.74     39.95 o 
  -9  12  12       65.52      110.96     30.29 o 
  -8  12  12      769.33      884.02     70.06 o 
  -7  12  12     1239.67     1186.20    109.90 o 
  -6  12  12      803.28      760.49     61.17 o 
  -5  12  12      790.88      958.33     84.57 o 
  -4  12  12      745.67      821.37     69.32 o 
  -3  12  12     1200.62     1210.48     79.06 o 
  -2  12  12     1044.69     1133.62     79.48 o 
  -1  12  12      643.52      778.23     62.75 o 
   0  12  12      630.26      716.20     53.23 o 
   1  12  12      709.66      542.33     42.93 o 
   2  12  12        2.73       71.09     27.56 o 
   3  12  12      380.03      452.45     58.71 o 
   4  12  12        8.61       19.76    101.82 o 
   5  12  12      525.60      424.26     77.67 o 
   6  12  12      208.10      198.33     50.03 o 
 -11  13  12      578.39      479.34     71.46 o 
 -10  13  12      164.22      287.89     57.61 o 
  -9  13  12     2654.87     2462.51    198.06 o 
  -8  13  12      819.25      861.22     73.31 o 
  -7  13  12     3042.63     3329.20    194.63 o 
  -6  13  12     1381.79     1224.41    110.56 o 
  -5  13  12      288.52      272.21     37.51 o 
  -4  13  12     1694.24     1579.01    138.93 o 
  -3  13  12     3936.64     3904.02    188.40 o 
  -2  13  12       29.81       51.80     36.72 o 
  -1  13  12     4508.12     4403.14    200.04 o 
   0  13  12     1133.45     1147.37     84.94 o 
   1  13  12      883.70      875.27     68.38 o 
   2  13  12      795.05      703.88     50.05 o 
   3  13  12      146.08      177.61     40.44 o 
   4  13  12     2933.47     2583.34    196.49 o 
   5  13  12       17.16      108.13     78.65 o 
 -10  14  12      352.18      263.18     90.10 o 
  -9  14  12     2036.95     1777.86    172.40 o 
  -8  14  12      206.71      343.25     55.19 o 
  -7  14  12     4402.29     4457.33    178.74 o 
  -6  14  12     1655.74     1573.21    110.81 o 
  -5  14  12     4383.64     4217.24    223.94 o 
  -4  14  12      143.02      128.98     31.06 o 
  -3  14  12     2689.93     2860.44    188.78 o 
  -2  14  12       91.40       82.35     39.19 o 
  -1  14  12       59.08      148.85     37.09 o 
   0  14  12      170.68      190.74     29.53 o 
   1  14  12     1824.28     1713.86    122.79 o 
   2  14  12      245.56      213.73     34.86 o 
   3  14  12     2084.63     1887.44    255.03 o 
   4  14  12      328.92      469.58     76.64 o 
  -8  15  12     3974.04     3985.69    196.31 o 
  -7  15  12      487.14      553.15    131.42 o 
  -6  15  12      800.33      882.45    128.33 o 
  -5  15  12     1476.08     1448.34    114.73 o 
  -4  15  12      756.74      642.53     73.60 o 
  -3  15  12      856.67      726.37     64.63 o 
  -2  15  12      277.57      203.63     33.77 o 
  -1  15  12      851.60      796.14     89.84 o 
   0  15  12      146.27      231.65     38.49 o 
   1  15  12      190.73      176.55     41.65 o 
   2  15  12     3069.32     3067.41    205.15 o 
   3  15  12       77.45       56.07     65.08 o 
  -6  16  12       28.58      107.11     28.56 o 
  -5  16  12      443.53      502.48     55.42 o 
  -4  16  12       48.33       86.49     34.83 o 
  -3  16  12      595.13      626.67     58.34 o 
  -2  16  12     2159.35     2185.12    172.84 o 
  -1  16  12      406.34      538.62     49.44 o 
   0  16  12     4389.31     4941.78    205.75 o 
   1  16  12      763.41      724.20     68.71 o 
 -15   1  13       62.55      101.75     30.88 o 
 -14   1  13      632.23      630.54     67.23 o 
 -13   1  13      670.91      592.99     46.71 o 
 -12   1  13        1.53       68.86     23.76 o 
 -11   1  13        9.86       27.58     33.63 o 
 -10   1  13      990.61     1085.77     65.63 o 
  -9   1  13     2898.78     2598.06    142.65 o 
  -8   1  13     1105.90     1101.34     75.50 o 
  -7   1  13     4073.28     4291.27    173.48 o 
  -6   1  13     3174.69     3882.07    108.32 o 
  -5   1  13      743.71      750.87     40.54 o 
  -4   1  13      155.25      133.21     41.16 o 
  -3   1  13       12.40       15.31     11.40 o 
  -2   1  13     1232.52     1207.19     91.07 o 
  -1   1  13       60.16      172.81     53.49 o 
   0   1  13     2768.91     3163.64    239.97 o 
   1   1  13      436.84      462.31     57.57 o 
   2   1  13      746.14      700.92     70.64 o 
   3   1  13       13.20       49.95     22.44 o 
   4   1  13      384.27      318.94     70.51 o 
   5   1  13       30.42       17.21      7.64 o 
   6   1  13      815.22      658.26     60.76 o 
   7   1  13       36.69       44.35     15.69 o 
 -15   2  13      459.65      507.56     50.24 o 
 -14   2  13      410.37      541.63     54.41 o 
 -13   2  13      789.54      937.78     66.81 o 
 -12   2  13      209.65      194.43     72.54 o 
 -11   2  13     1160.02     1142.32     64.84 o 
 -10   2  13      188.61      221.72     33.37 o 
  -9   2  13      125.27       85.29     43.60 o 
  -8   2  13     5486.70     5185.00    160.69 o 
  -7   2  13      194.35      231.40     46.08 o 
  -6   2  13      250.83      342.39     43.94 o 
  -5   2  13       51.80       96.21     25.42 o 
  -4   2  13    11370.16    11251.07    176.74 o 
  -3   2  13     1546.01     1506.76     94.73 o 
  -2   2  13    10023.94    10197.99    343.07 o 
  -1   2  13      475.37      650.96    118.83 o 
   0   2  13      195.74      162.91     26.84 o 
   1   2  13     1699.62     2072.14    229.05 o 
   2   2  13       23.19       73.71     32.66 o 
   3   2  13       79.95      102.72     39.08 o 
   4   2  13      951.86     1034.79    140.24 o 
   5   2  13       43.49       34.39     11.50 o 
   6   2  13     2326.47     2051.62     97.57 o 
   7   2  13       38.08       25.15     10.62 o 
   8   2  13      975.78      614.75     91.23 o 
 -15   3  13     1724.98     1723.61    168.67 o 
 -14   3  13     2199.69     2214.26    137.67 o 
 -13   3  13     4919.76     4828.24    188.79 o 
 -12   3  13     2794.79     2650.37    157.34 o 
 -11   3  13     1211.66     1078.17     80.96 o 
 -10   3  13     2214.22     2124.26    124.15 o 
  -9   3  13     2616.98     2972.51    129.57 o 
  -8   3  13     2268.06     2283.38    112.21 o 
  -7   3  13     3408.51     3645.68    187.70 o 
  -6   3  13     2035.51     2306.72    122.92 o 
  -5   3  13       93.62       85.68     17.75 o 
  -4   3  13      158.71      123.25     19.84 o 
  -3   3  13     7811.77     7291.09    150.79 o 
  -2   3  13     3072.31     3299.11    184.39 o 
  -1   3  13    11000.82    11126.26    318.67 o 
   0   3  13       88.77      116.84     27.87 o 
   1   3  13     5870.62     6775.44    199.89 o 
   2   3  13      228.17      130.32     32.70 o 
   3   3  13       43.09       25.70     12.26 o 
   4   3  13      133.99       90.71     26.14 o 
   5   3  13      261.59      247.08     36.33 o 
   6   3  13      569.62      502.21     65.83 o 
   7   3  13      725.07      737.86     67.31 o 
   8   3  13      616.96      449.39     75.39 o 
 -15   4  13     3368.63     3178.44    236.91 o 
 -14   4  13      824.51      849.18     79.33 o 
 -13   4  13     2924.59     3280.23    180.45 o 
 -12   4  13        3.61      123.05     43.93 o 
 -11   4  13     1811.19     1719.80     85.52 o 
 -10   4  13      823.72      955.56     56.56 o 
  -9   4  13    21302.12    24220.31    406.39 o 
  -8   4  13     1601.07     1607.11    157.93 o 
  -7   4  13    13532.97    15043.82    485.73 o 
  -6   4  13      360.43     1366.78    129.45 o 
  -5   4  13    12276.75    12901.00    393.94 o 
  -4   4  13       91.89      100.39     22.42 o 
  -3   4  13    18934.86    19449.88    300.71 o 
  -2   4  13       39.94       58.19     46.82 o 
  -1   4  13    12630.16    14041.50    538.58 o 
   0   4  13      118.57      119.24     27.39 o 
   1   4  13     4712.85     4610.35     82.68 o 
   2   4  13      507.31      578.57     78.96 o 
   3   4  13    26499.12    28305.48    539.73 o 
   4   4  13     1226.31     1136.16     85.66 o 
   5   4  13    17191.31    17325.00   1185.79 o 
   6   4  13      103.27      238.61     43.54 o 
   7   4  13      952.84     1350.64    122.49 o 
   8   4  13       86.98       94.01     40.96 o 
   9   4  13     2564.54     1674.75    238.98 o 
 -15   5  13     1733.22     1606.59    119.69 o 
 -14   5  13      207.09      302.39     51.64 o 
 -13   5  13     3677.28     3511.31    212.09 o 
 -12   5  13      164.66      169.43     50.67 o 
 -11   5  13     1301.94     1234.55     90.48 o 
 -10   5  13     3154.79     3278.83    140.80 o 
  -9   5  13      403.19      338.13     61.55 o 
  -8   5  13     1977.21     2129.02    124.65 o 
  -7   5  13     1592.50     1580.88    122.41 o 
  -6   5  13      590.04      493.45     51.11 o 
  -5   5  13      378.67      392.90     44.59 o 
  -4   5  13      265.16      194.73     24.67 o 
  -3   5  13    10080.22     9220.57    176.97 o 
  -2   5  13     2749.63     2495.35    134.39 o 
  -1   5  13    18712.42    21607.12    417.55 o 
   0   5  13        1.87       63.71     54.22 o 
   1   5  13     4155.94     4658.14    156.39 o 
   2   5  13     4485.75     4315.45     89.21 o 
   3   5  13     2090.62     1761.69    197.70 o 
   4   5  13     4827.98     4612.08    223.12 o 
   5   5  13      108.30       38.08     31.72 o 
   6   5  13      228.85      147.09     31.86 o 
   7   5  13      159.98       98.08     24.43 o 
   8   5  13      210.36      152.32     67.13 o 
 -14   6  13     4228.04     4160.85    236.64 o 
 -13   6  13      609.05      519.17     61.68 o 
 -12   6  13      916.75      792.23     69.62 o 
 -11   6  13      239.21      258.20     44.72 o 
 -10   6  13      736.45      788.92    109.92 o 
  -9   6  13        0.12       80.55     51.38 o 
  -8   6  13      315.80      497.53     54.85 o 
  -7   6  13       69.97      134.87     40.74 o 
  -6   6  13     1166.61     1340.92     95.40 o 
  -5   6  13      304.87      252.89     38.86 o 
  -4   6  13     2966.30     3007.93     70.81 o 
  -3   6  13     2004.48     1771.85     73.03 o 
  -2   6  13     6437.51     6626.51    154.67 o 
  -1   6  13      191.37      134.58     30.90 o 
   0   6  13     4702.75     5089.83     96.80 o 
   1   6  13      358.14      366.88     64.16 o 
   2   6  13       76.68      124.93     40.02 o 
   3   6  13       69.01      102.64     28.72 o 
   4   6  13     3861.76     3977.96    430.38 o 
   5   6  13       98.09       88.31     34.24 o 
   6   6  13      366.64      330.62     59.26 o 
   7   6  13        1.84       91.83     25.73 o 
   8   6  13      120.94       40.21     33.51 o 
 -14   7  13       45.17      195.04     42.77 o 
 -13   7  13     1554.95     1481.47    140.74 o 
 -12   7  13      233.50      292.56     48.61 o 
 -11   7  13     4677.59     4607.25    239.30 o 
 -10   7  13     1887.78     1826.51    171.80 o 
  -9   7  13     1014.40     1146.94     95.28 o 
  -8   7  13     2077.02     2296.31    220.45 o 
  -7   7  13      185.62      192.84     44.31 o 
  -6   7  13     1028.39     1471.16    216.88 o 
  -5   7  13      124.00      113.92     27.34 o 
  -4   7  13     1478.27      985.95     72.27 o 
  -3   7  13     3032.40     2692.13     88.34 o 
  -2   7  13     7396.12     7006.17    153.02 o 
  -1   7  13    17754.71    17198.90    448.56 o 
   0   7  13      192.59      168.38     85.97 o 
   1   7  13     9730.90     9754.44    303.80 o 
   2   7  13      945.45      820.11    129.62 o 
   3   7  13     1169.02     1166.79    104.09 o 
   4   7  13     4656.10     4495.42    173.31 o 
   5   7  13        1.12       68.46     35.45 o 
   6   7  13      336.21      473.56     76.19 o 
   7   7  13        3.73       35.97     18.04 o 
   8   7  13        6.11      106.34     27.67 o 
 -13   8  13     1169.37     1206.98     90.59 o 
 -12   8  13      563.51      505.90     81.94 o 
 -11   8  13        5.45       65.78     27.30 o 
 -10   8  13        9.60      111.96     44.35 o 
  -9   8  13       14.29       20.10     51.15 o 
  -7   8  13       23.57      219.24     50.78 o 
  -6   8  13      841.73     1219.64    124.77 o 
  -5   8  13      868.18      923.39     67.96 o 
  -4   8  13     1621.15     1542.72     94.88 o 
  -3   8  13     3871.86     3765.69     60.39 o 
  -2   8  13     4757.89     4639.63    139.28 o 
  -1   8  13       46.75       49.57     29.26 o 
   0   8  13     2268.89     2129.31    113.97 o 
   1   8  13     4180.36     4073.07    135.39 o 
   2   8  13     1622.68     1475.42    301.46 o 
   3   8  13     3435.59     3270.21    117.67 o 
   4   8  13      175.32      163.85     45.80 o 
   5   8  13      212.76      135.26     51.55 o 
   6   8  13      920.67      742.05    102.83 o 
   7   8  13        4.47       98.44     33.44 o 
 -13   9  13      291.04      383.84     91.59 o 
 -12   9  13       71.05       77.88     34.97 o 
 -11   9  13      179.56      227.62     51.48 o 
 -10   9  13     1732.82     1549.68    135.62 o 
  -9   9  13      165.87      114.08     42.87 o 
  -8   9  13     2288.19     2268.50    215.36 o 
  -7   9  13     1492.86     1976.54    114.23 o 
  -6   9  13     2959.95     2915.93    152.69 o 
  -5   9  13     4220.38     4120.27    132.95 o 
  -4   9  13     3430.37     3037.69    181.24 o 
  -3   9  13      120.61       95.91     34.67 o 
  -2   9  13      710.55      663.59     51.90 o 
  -1   9  13        5.69       13.51     28.14 o 
   0   9  13     1855.82     1818.61    110.45 o 
   1   9  13     1631.09     1523.13    123.51 o 
   2   9  13     1253.58     1251.63    193.93 o 
   3   9  13      238.27      362.18     58.83 o 
   4   9  13     1705.28     1691.48    267.57 o 
   5   9  13     1874.51     1758.23    166.34 o 
   6   9  13      819.22      986.86    201.51 o 
   7   9  13      240.42      228.18     34.91 o 
 -12  10  13      308.51      277.37     68.15 o 
 -11  10  13      258.90      341.26     92.41 o 
 -10  10  13      118.20      122.73     39.00 o 
  -9  10  13      250.60      316.31     57.59 o 
  -8  10  13        4.49      175.38     33.92 o 
  -7  10  13     2002.46     2268.86    143.98 o 
  -6  10  13      162.76      146.72     29.72 o 
  -5  10  13     1126.42     1025.59     84.75 o 
  -4  10  13     2103.25     1999.70    106.24 o 
  -3  10  13      503.00      575.61     47.73 o 
  -2  10  13     1296.70     1367.30    131.57 o 
  -1  10  13     1028.36     1114.47     89.01 o 
   0  10  13      308.60      280.78     36.49 o 
   1  10  13       25.82       38.17     21.34 o 
   2  10  13       37.64      103.39     41.79 o 
   3  10  13      148.18      122.41     48.39 o 
   4  10  13      257.00      218.23     81.54 o 
   5  10  13      168.05      150.89     56.37 o 
   6  10  13      526.55      443.60     61.63 o 
 -12  11  13      548.36      568.91     99.01 o 
 -11  11  13       18.10       51.85     31.15 o 
 -10  11  13        6.14       67.76     63.62 o 
  -9  11  13      577.22      523.89     91.14 o 
  -8  11  13      106.57      236.44     35.29 o 
  -7  11  13      724.60     1174.97    177.06 o 
  -6  11  13      658.86      680.57     83.59 o 
  -5  11  13     2218.19     2325.97    163.44 o 
  -4  11  13     1912.07     2063.03    125.91 o 
  -3  11  13    13962.59    13965.48    357.14 o 
  -2  11  13     1404.74     1363.38     81.93 o 
  -1  11  13     3061.28     2837.22    123.54 o 
   0  11  13      374.43      432.92     47.61 o 
   1  11  13       38.05       76.52     21.35 o 
   2  11  13        6.77       79.32     47.61 o 
   3  11  13     1163.15     1182.02    138.76 o 
   4  11  13       65.74       68.90     33.15 o 
   5  11  13     3857.92     3595.77    345.93 o 
   6  11  13        9.97       31.05     27.89 o 
 -11  12  13       24.46       67.31     37.60 o 
 -10  12  13      772.47      588.53     72.31 o 
  -9  12  13      405.52      372.58     59.41 o 
  -8  12  13     4410.87     4424.50    220.09 o 
  -7  12  13     2003.35     2641.35    169.47 o 
  -6  12  13     3909.67     3802.37    150.97 o 
  -5  12  13      389.77      541.47     61.00 o 
  -4  12  13      684.55      624.39     70.06 o 
  -3  12  13      255.50      273.84     39.42 o 
  -2  12  13       99.37       84.89     72.35 o 
  -1  12  13       45.58      124.58     37.72 o 
   0  12  13      858.77      843.27     61.65 o 
   1  12  13       74.38       51.99     32.07 o 
   2  12  13      340.45      316.08     63.85 o 
   3  12  13     2594.92     2556.26    156.42 o 
   4  12  13       80.34      112.74     76.13 o 
   5  12  13     1392.58     1279.84    160.46 o 
 -10  13  13     1093.16      942.86     81.96 o 
  -9  13  13      135.77      148.57     30.49 o 
  -8  13  13     1080.45     1184.63     93.14 o 
  -7  13  13        5.03       97.39     28.48 o 
  -6  13  13      824.57      884.62     82.26 o 
  -5  13  13      104.84      146.19     38.45 o 
  -4  13  13       10.05       51.88     28.79 o 
  -3  13  13     1164.76     1100.90     83.45 o 
  -2  13  13      804.39      715.24     54.01 o 
  -1  13  13     1534.86     1485.44    106.59 o 
   0  13  13      244.66      278.46     41.82 o 
   1  13  13     1432.45     1285.87     81.81 o 
   2  13  13     1781.03     1638.27    131.89 o 
   3  13  13      758.88      700.71     77.38 o 
   4  13  13     1720.73     1649.60    133.02 o 
  -9  14  13      104.04      202.49     42.14 o 
  -8  14  13      916.04      866.16     75.04 o 
  -7  14  13      326.92      412.10     62.47 o 
  -6  14  13      616.55      741.21     89.63 o 
  -5  14  13     1964.47     1878.75    131.58 o 
  -4  14  13        2.45       47.25     34.55 o 
  -3  14  13      129.96       78.85     41.68 o 
  -2  14  13     4134.28     4069.43    221.10 o 
  -1  14  13       37.87      196.25     80.34 o 
   0  14  13     4808.05     4898.59    238.15 o 
   1  14  13        3.38       99.45     39.06 o 
   2  14  13      552.30      534.04     60.61 o 
   3  14  13       49.83      104.76     39.52 o 
  -7  15  13     1097.41     1218.54    117.86 o 
  -6  15  13        3.00      119.07     34.23 o 
  -5  15  13        0.33      160.12     36.85 o 
  -4  15  13       95.33      128.69     32.44 o 
  -3  15  13      373.44      238.61     50.03 o 
  -2  15  13      839.57      658.40     64.20 o 
  -1  15  13     1378.36     1252.07     82.79 o 
   0  15  13      240.61      229.07     39.56 o 
   1  15  13     1971.64     1732.05    134.24 o 
  -4  16  13       73.93       88.18     42.20 o 
  -3  16  13     1392.71     1241.13    120.32 o 
  -2  16  13       14.32       75.81     31.66 o 
 -15   0  14     5319.72     4588.25    305.97 o 
 -14   0  14     2040.32     2247.43    214.31 o 
 -13   0  14     4095.75     3848.88    275.64 o 
 -12   0  14      452.66      470.04     61.27 o 
 -11   0  14      167.66      165.43     47.14 o 
 -10   0  14    11359.04    11866.80    530.26 o 
  -9   0  14     8102.88     8085.65    299.18 o 
  -8   0  14    10989.14    11087.35    297.16 o 
  -7   0  14     3354.46     3479.21    279.35 o 
  -6   0  14     3017.30     3391.97    207.01 o 
  -5   0  14      566.80      659.17     66.91 o 
  -4   0  14    20869.82    21630.88    808.48 o 
  -3   0  14      264.93      191.72     24.58 o 
  -2   0  14     5547.18     6026.47    567.34 o 
  -1   0  14       25.90       40.09     46.82 o 
   0   0  14       43.44      151.35     51.87 o 
   1   0  14      109.06       98.59     44.82 o 
   2   0  14     2146.75     2341.38    254.97 o 
   3   0  14      105.32       41.86     36.50 o 
   4   0  14     1964.04     2111.14    192.44 o 
   5   0  14       66.25      239.50     63.22 o 
   6   0  14        2.94       32.17     16.67 o 
 -15   1  14      721.80      638.68     54.13 o 
 -14   1  14      788.29      824.33     58.00 o 
 -13   1  14      189.34      180.03     46.18 o 
 -12   1  14     1555.29     1486.13     98.01 o 
 -11   1  14      397.52      398.90     49.39 o 
 -10   1  14     8462.82     8828.98    351.29 o 
  -9   1  14       62.25      173.22     42.84 o 
  -8   1  14    13994.14    13650.83    239.69 o 
  -7   1  14       28.50      114.80     24.02 o 
  -6   1  14     8698.46     9633.71    232.67 o 
  -5   1  14      599.02      666.29     43.59 o 
  -4   1  14       36.66       35.23     15.88 o 
  -3   1  14     2543.44     2383.74    107.07 o 
  -2   1  14       12.53       31.98     35.46 o 
  -1   1  14      556.87      695.30     90.13 o 
   0   1  14     1106.45     1216.14    138.05 o 
   1   1  14      343.48      316.99     92.23 o 
   2   1  14       35.32      130.91     40.92 o 
   3   1  14        4.66       36.56     28.55 o 
   4   1  14     1315.28     1187.23    144.03 o 
   5   1  14       32.92       24.00     21.46 o 
   6   1  14      903.49      719.55    106.83 o 
 -15   2  14     1989.90     1839.39    104.30 o 
 -14   2  14        3.13       71.72     25.16 o 
 -13   2  14     1050.76     1149.15     76.80 o 
 -12   2  14      716.05      692.15     70.19 o 
 -11   2  14      754.45      736.78     48.20 o 
 -10   2  14       64.86      -15.73     38.09 o 
  -9   2  14     6019.12     6183.09    204.20 o 
  -8   2  14     3737.05     3817.49    151.00 o 
  -7   2  14     2958.07     3560.34    156.66 o 
  -6   2  14     3802.77     3843.67    133.94 o 
  -5   2  14     4523.46     5843.53    115.85 o 
  -4   2  14     1143.54     1132.39     56.15 o 
  -3   2  14    19393.86    19677.62    319.31 o 
  -2   2  14      393.38      434.29     56.15 o 
  -1   2  14    11847.78    12495.14    696.36 o 
   0   2  14      233.70      247.82     56.14 o 
   1   2  14     1513.83     1634.12    131.33 o 
   2   2  14      163.01      132.60     42.83 o 
   3   2  14     2837.31     2928.56    184.09 o 
   4   2  14       70.06       43.54     53.82 o 
   5   2  14       64.51       34.16     33.00 o 
   6   2  14      371.15      513.17    108.95 o 
 -15   3  14      232.02      244.87     35.79 o 
 -14   3  14      202.64      247.23     46.74 o 
 -13   3  14      266.38      323.11     44.21 o 
 -12   3  14     1310.92     1201.65     78.90 o 
 -11   3  14      877.42      773.67     55.66 o 
 -10   3  14       33.28       18.06     30.77 o 
  -9   3  14     5134.90     4988.90    181.11 o 
  -8   3  14      435.94      373.87     45.29 o 
  -7   3  14     4722.14     4704.23    141.82 o 
  -6   3  14      723.48      767.54     51.36 o 
  -5   3  14      294.97      380.66     36.87 o 
  -4   3  14     1900.62     2010.83     92.28 o 
  -3   3  14     9445.92     9233.46    199.87 o 
  -2   3  14     1909.71     2124.33    172.40 o 
  -1   3  14     5950.77     6305.44    242.45 o 
   0   3  14      504.75      475.72     99.90 o 
   1   3  14     1185.00     1063.13    106.61 o 
   2   3  14      151.55      134.94     46.02 o 
   3   3  14     1971.42     1664.24     79.98 o 
   4   3  14     1836.44     1504.70    130.52 o 
   5   3  14     2865.29     2324.54    246.88 o 
   6   3  14     2678.23     2304.65    262.59 o 
   7   3  14      225.47      207.64     53.89 o 
 -14   4  14       84.89       75.88     29.71 o 
 -13   4  14      461.67      448.76     51.71 o 
 -12   4  14        0.35       82.64     37.51 o 
 -11   4  14      308.79      284.79     42.12 o 
 -10   4  14      143.77      163.62     30.54 o 
  -9   4  14     1363.37     1261.09     89.38 o 
  -8   4  14      228.99      193.63     35.63 o 
  -7   4  14      469.10      579.01     72.90 o 
  -6   4  14     5155.40     5399.06    269.22 o 
  -5   4  14       91.65      119.46     30.60 o 
  -4   4  14     5247.72     5106.81    190.10 o 
  -3   4  14       52.09       70.42     29.02 o 
  -2   4  14      970.87     1065.01    100.02 o 
  -1   4  14      544.07      613.69    194.37 o 
   0   4  14       39.76       65.10     43.21 o 
   1   4  14       45.82      178.42     51.86 o 
   2   4  14       66.54       51.58     22.63 o 
   3   4  14      438.33      453.07     60.14 o 
   4   4  14      380.44      395.81    150.67 o 
   5   4  14       10.22       70.71     46.96 o 
   6   4  14       21.39      155.82     36.84 o 
   7   4  14       10.56       27.91     18.55 o 
 -14   5  14     1159.17      959.69     92.56 o 
 -13   5  14     1669.36     1512.81    107.97 o 
 -12   5  14       77.83       43.47     20.22 o 
 -11   5  14     1656.51     1704.60    106.50 o 
 -10   5  14        6.30      106.99     20.56 o 
  -9   5  14     2881.72     2614.37    166.07 o 
  -8   5  14      707.59      873.41     82.96 o 
  -7   5  14     1702.25     1653.10    114.72 o 
  -6   5  14       10.37      112.15     57.27 o 
  -5   5  14        8.28       52.81     19.79 o 
  -4   5  14     8839.40     8473.91    155.71 o 
  -3   5  14    14127.97    13010.32    313.48 o 
  -2   5  14     5223.93     5312.92    197.96 o 
  -1   5  14     9983.46    10865.45    425.40 o 
   0   5  14     1706.99     1806.66    105.12 o 
   1   5  14     6135.70     6135.92    173.75 o 
   2   5  14     1148.12      965.31     94.10 o 
   3   5  14     5126.97     5036.11    112.81 o 
   4   5  14      120.95       50.06     41.92 o 
   5   5  14     3482.16     3258.26    122.16 o 
   6   5  14       39.35       67.84     28.03 o 
   7   5  14       57.38       93.94     42.46 o 
 -14   6  14     1111.66     1210.66     95.62 o 
 -13   6  14     2105.95     2093.15    145.04 o 
 -12   6  14     1059.40      947.50     77.00 o 
 -11   6  14      229.47      187.95     44.66 o 
 -10   6  14        5.05      112.92     67.35 o 
  -9   6  14     1215.05     1472.27    493.74 o 
  -8   6  14      502.89      587.22     55.91 o 
  -7   6  14      245.07     1050.57     62.38 o 
  -6   6  14      309.15      384.09     58.03 o 
  -5   6  14     4507.09     4277.39    126.90 o 
  -4   6  14      929.39      751.94     46.04 o 
  -3   6  14    11944.16    11880.26    288.52 o 
  -2   6  14      643.90      529.83     43.34 o 
  -1   6  14      375.11      431.01     53.54 o 
   0   6  14       58.64       35.56     48.60 o 
   1   6  14     3916.22     3854.40    200.17 o 
   2   6  14       26.02      103.06     29.01 o 
   3   6  14     9283.20    10443.81    464.05 o 
   4   6  14      247.60      281.84     72.82 o 
   5   6  14     4280.21     4103.10    244.63 o 
   6   6  14      143.87      107.80     62.34 o 
   7   6  14     4542.16     4865.63    281.17 o 
 -14   7  14     1258.54     1158.57     97.96 o 
 -13   7  14      777.57      841.91     82.00 o 
 -12   7  14      221.48      149.05     41.60 o 
 -11   7  14      951.64      735.20     74.52 o 
 -10   7  14     3247.65     3319.62    250.18 o 
  -9   7  14       60.81      106.60     41.50 o 
  -8   7  14     4203.22     4802.92    240.58 o 
  -7   7  14      233.40      219.51     47.06 o 
  -6   7  14      547.74      772.87     62.23 o 
  -5   7  14      737.17      732.90     50.13 o 
  -4   7  14     2331.32     1972.89     75.31 o 
  -3   7  14      190.61      113.11     38.52 o 
  -2   7  14       49.30       80.06     31.13 o 
  -1   7  14     1604.12     1313.86    460.04 o 
   0   7  14     1150.44     1327.13    129.89 o 
   1   7  14     2833.65     2527.11    280.78 o 
   2   7  14     8430.57     8627.13    320.91 o 
   3   7  14      955.03      812.96    105.51 o 
   4   7  14     4496.37     4608.04    132.81 o 
   5   7  14       10.30       74.37     30.09 o 
   6   7  14     1827.54     1732.87    364.47 o 
   7   7  14        2.66      223.50     34.69 o 
 -13   8  14       81.96      183.01     48.87 o 
 -12   8  14      460.15      421.49     73.66 o 
 -11   8  14      261.55      299.34     49.61 o 
 -10   8  14      449.60      423.30    156.34 o 
  -9   8  14       35.70       12.03     27.74 o 
  -8   8  14      558.36      568.98     93.94 o 
  -7   8  14       24.34       75.57     49.77 o 
  -6   8  14      568.37      592.17     55.17 o 
  -5   8  14      721.45      686.14     54.94 o 
  -4   8  14    13196.18    12618.16    226.34 o 
  -3   8  14     3536.60     3355.73    107.36 o 
  -2   8  14     8494.05     8118.50    171.90 o 
  -1   8  14     1231.73     1587.69    106.86 o 
   0   8  14      787.54      899.21     64.72 o 
   1   8  14      788.30      811.97    118.67 o 
   2   8  14     2533.77     2376.53    190.75 o 
   3   8  14       18.37       78.99     32.20 o 
   4   8  14     4591.98     4488.55    252.20 o 
   5   8  14      317.79      259.22    132.65 o 
   6   8  14        8.92       11.13     29.16 o 
   7   8  14        3.43       21.90     55.42 o 
 -13   9  14      210.88      243.31     46.47 o 
 -12   9  14      131.88      115.14    100.62 o 
 -11   9  14      355.14      377.42     68.96 o 
 -10   9  14       72.84       96.10     33.46 o 
  -9   9  14       27.36      124.94     41.33 o 
  -8   9  14      459.90      673.79     90.83 o 
  -7   9  14     1479.40     1841.56    130.53 o 
  -6   9  14       91.60      495.19    144.88 o 
  -5   9  14    11085.62    10909.57    275.76 o 
  -4   9  14       37.74       61.58     19.12 o 
  -3   9  14     4101.31     4257.88    124.49 o 
  -2   9  14       83.53       69.46     29.86 o 
  -1   9  14       35.11       86.32     21.29 o 
   0   9  14       32.70       54.30     25.48 o 
   1   9  14       85.42       73.24     28.19 o 
   2   9  14     2613.80     2462.41    244.13 o 
   3   9  14      854.21      776.59    106.24 o 
   4   9  14      836.52      821.75     80.50 o 
   5   9  14      724.67      805.78    102.24 o 
   6   9  14       81.56      377.94     90.72 o 
 -12  10  14       86.76      111.39     37.15 o 
 -11  10  14       51.50       94.04    134.77 o 
 -10  10  14     2825.21     2597.67    233.87 o 
  -9  10  14     1174.11     1132.20    115.69 o 
  -8  10  14      980.26      948.86    104.34 o 
  -7  10  14      756.60      758.08     73.51 o 
  -6  10  14      373.21      268.48     73.71 o 
  -5  10  14      106.48       71.89     62.94 o 
  -4  10  14      186.97      131.71     25.36 o 
  -3  10  14      936.72      870.75     68.23 o 
  -2  10  14      203.49      168.90     28.84 o 
  -1  10  14       26.56       51.85     17.38 o 
   0  10  14      101.74       80.43     27.09 o 
   1  10  14       47.99      191.73     57.51 o 
   2  10  14      359.17      404.34     58.96 o 
   3  10  14     3089.91     3079.49    209.14 o 
   4  10  14      353.44      310.71     62.46 o 
   5  10  14     4835.92     4629.00    457.62 o 
 -11  11  14      158.55      127.01     60.92 o 
 -10  11  14        8.23      103.24     27.28 o 
  -9  11  14     1333.31     1255.19    110.65 o 
  -8  11  14     1942.18     1896.96    134.24 o 
  -7  11  14     3733.73     3465.05    174.34 o 
  -6  11  14     6638.95     6576.20    256.47 o 
  -5  11  14      762.47      570.06     52.22 o 
  -4  11  14      927.97      942.32     64.94 o 
  -3  11  14      331.83      304.69     37.30 o 
  -2  11  14      268.87      239.69     32.02 o 
  -1  11  14       37.89       72.82     27.26 o 
   0  11  14        4.01       37.20     16.53 o 
   1  11  14       83.14      157.65     34.00 o 
   2  11  14      981.05      892.50     91.56 o 
   3  11  14      220.60      130.52     45.72 o 
   4  11  14       42.12       35.50     38.24 o 
   5  11  14        1.92       34.03     33.99 o 
 -10  12  14       50.72      122.49     49.12 o 
  -9  12  14     1417.92     1305.39     94.78 o 
  -8  12  14     1476.06     1519.87    101.36 o 
  -7  12  14     3611.36     3458.37    202.14 o 
  -6  12  14     5091.20     5117.30    171.96 o 
  -5  12  14       43.26       33.78     33.60 o 
  -4  12  14       19.95       52.39     38.39 o 
  -3  12  14       23.19       35.45     17.15 o 
  -2  12  14      235.24      204.67     34.87 o 
  -1  12  14       20.18       71.36     23.89 o 
   0  12  14       14.88       58.97     20.87 o 
   1  12  14        5.04       67.23     32.85 o 
   2  12  14      411.88      426.88     70.16 o 
   3  12  14       65.68      100.87     31.90 o 
   4  12  14      681.76      569.89     77.34 o 
  -9  13  14     4708.65     4809.73    267.44 o 
  -8  13  14      810.75      960.05     96.56 o 
  -7  13  14     1875.24     1809.57    149.59 o 
  -6  13  14       48.89      207.80     37.19 o 
  -5  13  14     2342.60     2192.84    226.00 o 
  -4  13  14        3.08       34.50     18.78 o 
  -3  13  14      842.78      838.39     57.37 o 
  -2  13  14     3353.30     3077.89    240.04 o 
  -1  13  14      684.84      653.41     60.42 o 
   0  13  14     1517.28     1620.02    136.04 o 
   1  13  14      508.36      416.74     91.85 o 
   2  13  14       82.18       99.57     36.35 o 
   3  13  14     1717.23     1720.40    154.82 o 
  -8  14  14     1273.55      982.16     82.56 o 
  -7  14  14     4878.01     4729.22    197.14 o 
  -6  14  14      199.19      177.56     42.93 o 
  -5  14  14     3767.86     3472.31    309.80 o 
  -4  14  14      763.17      840.07     81.94 o 
  -3  14  14     1650.83     1441.72     97.45 o 
  -2  14  14      335.07      301.71     41.35 o 
  -1  14  14      363.11      389.11     46.59 o 
   0  14  14      754.33      773.31     65.81 o 
   1  14  14       14.22       78.88     28.15 o 
  -6  15  14      185.37      233.31     40.77 o 
  -5  15  14       37.61       97.12     35.18 o 
  -4  15  14     1903.25     1756.25    132.35 o 
  -3  15  14       95.73      110.64     31.34 o 
  -2  15  14     4986.95     4848.21    217.79 o 
  -1  15  14     2690.78     2376.85    147.20 o 
 -14   1  15     1391.63     1279.06     79.28 o 
 -13   1  15      392.73      374.29     44.87 o 
 -12   1  15       21.29       55.55     21.21 o 
 -11   1  15      552.38      538.24     46.17 o 
 -10   1  15     1354.94     1313.51     79.88 o 
  -9   1  15     7886.17     7749.62    213.20 o 
  -8   1  15    15369.92    15697.18    286.67 o 
  -7   1  15     5104.32     5143.39    119.89 o 
  -6   1  15     3931.01     4839.20    109.58 o 
  -5   1  15      346.17      319.97     34.60 o 
  -4   1  15      197.09      153.69     19.86 o 
  -3   1  15       38.28       21.44     16.59 o 
  -2   1  15      936.65     1095.48    131.25 o 
  -1   1  15      353.24      518.36     69.27 o 
   0   1  15     5050.84     5620.36    462.78 o 
   1   1  15      706.53      859.96     74.12 o 
   2   1  15     1460.30     1653.08    250.91 o 
   3   1  15      782.61      792.31     67.98 o 
   4   1  15     3967.52     3816.40    275.04 o 
   5   1  15     1087.41      916.48     75.83 o 
   6   1  15      257.42      181.54     45.77 o 
 -14   2  15      690.17      822.52    104.81 o 
 -13   2  15      648.44      581.68     56.55 o 
 -12   2  15     2300.20     2296.89    121.62 o 
 -11   2  15     3785.57     3599.89    205.56 o 
 -10   2  15     7226.59     7076.15    154.00 o 
  -9   2  15     1667.76     1659.38    155.29 o 
  -8   2  15       49.58      150.38     35.35 o 
  -7   2  15       15.34       20.23     32.87 o 
  -6   2  15    12018.54    12122.53    245.37 o 
  -5   2  15      202.18      153.24     22.33 o 
  -4   2  15    22177.54    22080.12    331.71 o 
  -3   2  15      466.70      396.22     47.10 o 
  -2   2  15     1677.86     1387.36    123.72 o 
  -1   2  15       61.57       96.13     37.36 o 
   0   2  15      119.91      139.84     62.82 o 
   1   2  15     1046.01     1303.47    135.94 o 
   2   2  15     2347.06     2613.57    177.26 o 
   3   2  15       33.17       42.25     21.96 o 
   4   2  15     3352.02     3419.93    195.66 o 
   5   2  15       19.18       62.22     26.58 o 
   6   2  15     4659.04     4981.19    219.00 o 
 -14   3  15      310.48      240.12     38.07 o 
 -13   3  15     1065.63     1057.50     63.67 o 
 -12   3  15      721.31      692.22     45.94 o 
 -11   3  15     1064.41      970.80     94.72 o 
 -10   3  15     3371.27     3410.95    179.06 o 
  -9   3  15     4829.85     4671.85    206.13 o 
  -8   3  15     4890.32     4837.84    112.14 o 
  -7   3  15     1509.38     1470.40     86.62 o 
  -6   3  15       56.18      101.44     22.14 o 
  -5   3  15     3141.94     2918.25     85.62 o 
  -4   3  15     1724.38     1657.20     99.77 o 
  -3   3  15     1777.15     1782.26    115.22 o 
  -2   3  15      746.03      760.87     59.90 o 
  -1   3  15      151.14      229.68     79.85 o 
   0   3  15      156.42      268.82     67.94 o 
   1   3  15     3459.50     3814.69    255.61 o 
   2   3  15     1774.14     1793.09    141.49 o 
   3   3  15     3497.86     3366.83    247.34 o 
   4   3  15     3914.30     3610.77    243.37 o 
   5   3  15     1204.91     1051.65    249.94 o 
   6   3  15      357.10      296.01     77.85 o 
 -14   4  15     1454.44     1359.82     93.11 o 
 -13   4  15      190.86      168.29     40.85 o 
 -12   4  15       21.68       31.95     27.47 o 
 -11   4  15     2974.74     2912.28    197.26 o 
 -10   4  15     1469.51     1567.20     94.19 o 
  -9   4  15     1122.77      844.52    374.42 o 
  -8   4  15     1662.25     1563.00     87.28 o 
  -7   4  15      306.24     1579.93    122.61 o 
  -6   4  15       61.09      159.31     33.64 o 
  -5   4  15     9645.48    12310.39    257.63 o 
  -4   4  15      591.31      565.72     43.43 o 
  -3   4  15    14434.86    13023.78    458.74 o 
  -2   4  15      102.85      118.81     30.70 o 
  -1   4  15     2238.37     2287.09    169.23 o 
   0   4  15       24.79      -11.14     33.41 o 
   1   4  15     2780.47     2966.13    144.58 o 
   2   4  15      681.69      744.67    100.32 o 
   3   4  15     3048.91     2960.93    218.12 o 
   4   4  15      217.46      113.54     54.44 o 
   5   4  15     1412.28     1343.64    855.58 o 
   6   4  15      110.09       62.65     33.43 o 
 -14   5  15       24.69       67.09     33.36 o 
 -13   5  15       34.61      115.52     30.40 o 
 -12   5  15     2181.89     1967.78    110.77 o 
 -11   5  15       21.85       66.37     27.13 o 
 -10   5  15     2217.80     2139.77    131.97 o 
  -9   5  15      193.94       95.06     32.59 o 
  -8   5  15      172.11      224.71     58.07 o 
  -7   5  15      153.26      114.86     23.55 o 
  -6   5  15      944.57     1061.80    116.83 o 
  -5   5  15     1682.47     1342.17     92.10 o 
  -4   5  15     1582.33     1309.90     76.24 o 
  -3   5  15     1789.43     1493.41    152.01 o 
  -2   5  15      419.13      468.27     98.02 o 
  -1   5  15     1999.50     2353.55    174.80 o 
   0   5  15      204.96      186.42     73.18 o 
   1   5  15     2114.14     1984.21    181.42 o 
   2   5  15      513.96      449.75     58.21 o 
   3   5  15     2881.25     2395.24    139.13 o 
   4   5  15      890.92      771.77    212.66 o 
   5   5  15      852.28      621.30     78.89 o 
   6   5  15      558.60      528.35    100.97 o 
   7   5  15       24.44       26.76     22.48 o 
 -13   6  15      441.37      490.00     64.84 o 
 -12   6  15       49.80      137.68     42.38 o 
 -11   6  15        7.05       68.27     23.32 o 
 -10   6  15      323.80      289.07     45.30 o 
  -9   6  15      440.81      552.94     69.29 o 
  -8   6  15     1143.35     1188.07     96.38 o 
  -7   6  15       43.12       88.28     30.00 o 
  -6   6  15      237.78      268.06     43.27 o 
  -5   6  15       43.29       64.27     23.45 o 
  -4   6  15     4747.84     4512.73     95.94 o 
  -3   6  15       88.06       96.06     27.00 o 
  -2   6  15     3058.22     3206.85    201.98 o 
  -1   6  15      169.47      569.82     79.37 o 
   0   6  15     1812.96     2153.66    133.57 o 
   1   6  15      998.73     1087.61    163.90 o 
   2   6  15     2023.82     1831.60    325.49 o 
   3   6  15      442.39      494.19    129.51 o 
   4   6  15     1349.73     1203.56    282.46 o 
   5   6  15      254.92      163.15     37.86 o 
   6   6  15       44.66      140.28     37.43 o 
 -13   7  15      280.95      387.48     75.30 o 
 -12   7  15        2.35       95.08     42.95 o 
 -11   7  15      650.26      514.59     59.93 o 
 -10   7  15     3022.97     3271.49    253.15 o 
  -9   7  15      112.34      133.95     48.33 o 
  -8   7  15      853.29     1147.80    112.25 o 
  -7   7  15     2918.86     3328.25    368.26 o 
  -6   7  15      398.02      982.53    126.25 o 
  -5   7  15     1235.88     1200.77     78.89 o 
  -4   7  15     1554.35     1165.24    120.34 o 
  -3   7  15        9.71       39.80     31.53 o 
  -2   7  15     1232.33     1213.32     91.56 o 
  -1   7  15     3678.77     3920.02    274.17 o 
   0   7  15     1280.25     1329.33    112.70 o 
   1   7  15     2814.41     2664.07    166.51 o 
   2   7  15     1377.49     1143.64    275.95 o 
   3   7  15      328.06      186.20     44.82 o 
   4   7  15      334.02      304.12     99.21 o 
   5   7  15      439.38      359.09     87.88 o 
   6   7  15       69.60       86.88     37.77 o 
 -13   8  15        2.36      107.39     31.65 o 
 -12   8  15      768.83      635.71     69.43 o 
 -11   8  15        4.25       92.36     44.55 o 
 -10   8  15        3.64       54.94     26.06 o 
  -9   8  15     2167.93     2152.17    221.30 o 
  -8   8  15        1.46      388.43    112.11 o 
  -7   8  15      109.04      118.08     35.50 o 
  -6   8  15       92.76      127.51     33.22 o 
  -5   8  15     2313.45     2237.24    123.18 o 
  -4   8  15      213.12      159.07     26.08 o 
  -3   8  15     1104.11     1030.41     92.41 o 
  -2   8  15      484.04      381.28     75.83 o 
  -1   8  15        2.52      101.78     29.94 o 
   0   8  15      662.49      688.79     65.33 o 
   1   8  15      605.16      629.96     68.30 o 
   2   8  15      152.10      103.77     38.10 o 
   3   8  15      565.03      572.26    130.02 o 
   4   8  15       39.74       66.16     35.58 o 
   5   8  15        4.76       27.11     23.68 o 
   6   8  15      160.57       91.51     36.08 o 
 -12   9  15        7.02       78.34     74.10 o 
 -11   9  15      350.43      332.72     64.01 o 
 -10   9  15     3369.19     3027.54    238.79 o 
  -9   9  15      978.94      989.76    159.32 o 
  -8   9  15     3574.90     3524.51    107.89 o 
  -7   9  15       39.36      119.40     37.39 o 
  -6   9  15     1836.88     1879.28    163.49 o 
  -5   9  15      149.93      152.97     32.97 o 
  -4   9  15      456.46      355.40     54.91 o 
  -3   9  15     1344.52     1230.00    122.74 o 
  -2   9  15       25.02       38.83     23.85 o 
  -1   9  15      155.54      141.78     61.60 o 
   0   9  15      846.05      862.81     79.03 o 
   1   9  15      710.25      454.82     71.58 o 
   2   9  15     4077.60     3903.98    251.59 o 
   3   9  15     1146.08      890.35    259.19 o 
   4   9  15     4173.36     4505.14    193.97 o 
 -11  10  15      318.64      325.64     70.19 o 
 -10  10  15     3405.57     3372.39    264.11 o 
  -9  10  15      508.70      471.22     68.01 o 
  -8  10  15      772.49      775.49     75.13 o 
  -7  10  15      106.73      123.39     29.30 o 
  -6  10  15      675.79      628.45     62.43 o 
  -5  10  15      853.83      821.73    155.03 o 
  -4  10  15     2049.48     1890.88    201.88 o 
  -3  10  15     1346.86     1173.24     91.68 o 
  -2  10  15     1531.56     1426.50    111.24 o 
  -1  10  15     1456.39     1149.85    141.96 o 
   0  10  15      854.46      863.24     78.83 o 
   1  10  15      126.29      102.35     29.85 o 
   2  10  15     1872.12     1715.38    223.05 o 
   3  10  15     1490.97     1324.96    180.54 o 
   4  10  15       70.14       71.41     44.07 o 
 -11  11  15     2604.55     2358.37    191.02 o 
 -10  11  15      849.67      641.82     70.68 o 
  -9  11  15     2460.36     2441.37    223.21 o 
  -8  11  15     1542.59     1399.02    113.02 o 
  -7  11  15      852.31      781.25     67.00 o 
  -6  11  15     1985.56     1984.18    186.15 o 
  -5  11  15     1821.70     1504.96    117.09 o 
  -4  11  15     1128.58     1105.70    110.00 o 
  -3  11  15     1915.88     1864.57    142.82 o 
  -2  11  15     1981.08     2007.23    149.15 o 
  -1  11  15      114.78      164.19     32.30 o 
   0  11  15     1953.40     2187.11    151.45 o 
   1  11  15      977.17     1013.57    107.14 o 
   2  11  15     2432.32     2207.07    240.15 o 
   3  11  15     3954.29     3651.23    546.27 o 
   4  11  15      883.38      639.82    107.90 o 
 -10  12  15     1932.51     1560.10    116.05 o 
  -9  12  15     1977.20     1843.41    130.01 o 
  -8  12  15     1041.03      825.85     81.25 o 
  -7  12  15     2297.38     2908.61    227.67 o 
  -6  12  15      454.77      389.49     59.92 o 
  -5  12  15      730.98      617.06     76.09 o 
  -4  12  15      297.02      286.37     44.40 o 
  -3  12  15     1583.46     1386.22    102.05 o 
  -2  12  15     1038.51      852.73     82.75 o 
  -1  12  15      848.81      868.63    117.54 o 
   0  12  15        4.05       26.74     39.75 o 
   1  12  15      415.73      298.05     76.54 o 
   2  12  15      369.53      430.26     53.00 o 
   3  12  15     2244.60     2164.10    164.82 o 
  -8  13  15     1996.15     1733.99    134.18 o 
  -7  13  15     1054.77      958.48    121.76 o 
  -6  13  15     1372.25     1321.19    211.67 o 
  -5  13  15       76.05       74.52     28.74 o 
  -4  13  15     2153.55     2017.36    181.13 o 
  -3  13  15      535.70      598.04     63.54 o 
  -2  13  15     1189.90     1166.32    115.48 o 
  -1  13  15      254.55      167.01     27.34 o 
   0  13  15     1024.57      976.68     92.17 o 
   1  13  15      124.74      168.34     36.77 o 
  -7  14  15     1298.16     1347.19    213.34 o 
  -6  14  15     1468.46     1415.80    274.50 o 
  -5  14  15     1055.59      886.44    104.96 o 
  -4  14  15       13.12       38.17     38.48 o 
  -3  14  15      612.93      608.33     64.90 o 
  -2  14  15       66.44      104.73     27.66 o 
  -1  14  15      484.36      387.76     42.97 o 
   0  14  15      123.51      158.23     55.71 o 
 -14   0  16     1649.32     1777.18    199.22 o 
 -13   0  16     2926.82     2606.82    189.89 o 
 -12   0  16    10864.38    10784.66    375.95 o 
 -11   0  16       15.52       81.50     74.16 o 
 -10   0  16    18920.58    18919.95    590.27 o 
  -9   0  16      729.91      693.25     77.98 o 
  -8   0  16       62.09       64.23     35.91 o 
  -7   0  16     1777.76     1798.92    146.08 o 
  -6   0  16    19160.73    19211.59    392.04 o 
  -5   0  16     1564.13     1433.18     96.33 o 
  -4   0  16    12944.47    13761.32    396.80 o 
  -3   0  16      379.87      502.53     66.82 o 
  -2   0  16     1323.33     1521.75    187.99 o 
  -1   0  16      810.44      883.07    111.03 o 
   0   0  16    15680.08    17882.23    900.26 o 
   1   0  16     1151.70     1111.09    157.30 o 
   2   0  16    25715.94    32546.04  10555.78 o 
   3   0  16       83.60       65.58     28.83 o 
   4   0  16     3344.38     3931.73    351.25 o 
   5   0  16        3.05       50.51     31.90 o 
 -14   1  16      798.89      812.67     65.25 o 
 -13   1  16       54.33       68.47     26.07 o 
 -12   1  16      561.54      582.57     61.60 o 
 -11   1  16      759.81      671.66     52.56 o 
 -10   1  16    10581.85    10372.52    256.36 o 
  -9   1  16      826.18      726.44     61.82 o 
  -8   1  16     4953.37     5480.16    201.46 o 
  -7   1  16     2716.36     2700.24    130.78 o 
  -6   1  16      313.00      869.92     60.49 o 
  -5   1  16     2597.20     2597.61     84.55 o 
  -4   1  16     4008.40     3916.78    105.15 o 
  -3   1  16     1037.21     1273.19     70.27 o 
  -2   1  16     3549.54     3648.50    193.09 o 
  -1   1  16     1040.93     1102.33     83.58 o 
   0   1  16      955.78     1088.74     84.01 o 
   1   1  16      688.70      726.54     86.79 o 
   2   1  16     7118.80     8145.01    440.85 o 
   3   1  16     1263.20     1279.77    123.24 o 
   4   1  16     4026.38     3978.87    220.16 o 
   5   1  16      365.72      275.14     51.08 o 
 -14   2  16      148.76      207.10     39.33 o 
 -13   2  16      364.15      370.27     49.29 o 
 -12   2  16     4433.58     3883.51    377.09 o 
 -11   2  16     1408.94     1415.69     99.52 o 
 -10   2  16     1947.65     1697.74    120.48 o 
  -9   2  16      693.44      557.16    101.86 o 
  -8   2  16     2952.56     2803.30    151.72 o 
  -7   2  16      785.15     1877.97    133.98 o 
  -6   2  16     1780.50     1779.92    109.62 o 
  -5   2  16     4539.60     5304.91    103.03 o 
  -4   2  16     1313.76     1103.05     77.22 o 
  -3   2  16     9752.72     9689.84    354.02 o 
  -2   2  16     1307.16      948.93    159.56 o 
  -1   2  16     2673.99     2988.10    170.77 o 
   0   2  16      194.94      187.03     61.04 o 
   1   2  16      369.54      427.79     66.09 o 
   2   2  16      459.89      372.53     66.13 o 
   3   2  16      323.84      469.36     61.46 o 
   4   2  16       17.65       44.13     23.11 o 
   5   2  16      195.12      153.32     38.82 o 
   6   2  16      141.98       29.55     32.94 o 
 -14   3  16     1672.23     1461.65     90.23 o 
 -13   3  16      251.94      424.48     57.71 o 
 -12   3  16     1055.97      877.53     62.14 o 
 -11   3  16       81.22      111.97     28.08 o 
 -10   3  16     1914.64     1992.33    141.54 o 
  -9   3  16      661.65      631.58     71.03 o 
  -8   3  16     1109.11     1008.19     77.07 o 
  -7   3  16      108.46       86.71     43.34 o 
  -6   3  16       32.77       51.39     18.44 o 
  -5   3  16       34.75       29.52     17.68 o 
  -4   3  16      632.02      625.46     56.54 o 
  -3   3  16      970.34      916.40     67.99 o 
  -2   3  16      474.29      524.58     58.77 o 
  -1   3  16     1246.39     1455.36    119.26 o 
   0   3  16       16.58       75.82     63.23 o 
   1   3  16     2089.63     2154.61    154.59 o 
   2   3  16     4059.00     4215.49    215.55 o 
   3   3  16     4829.27     4823.18    331.07 o 
   4   3  16     3788.90     3591.76    353.41 o 
   5   3  16     2381.14     1967.81    253.51 o 
   6   3  16      773.60      461.30    112.80 o 
 -14   4  16      656.33      686.32     66.08 o 
 -13   4  16       92.82      184.70     34.97 o 
 -12   4  16     2177.78     2245.84    133.23 o 
 -11   4  16      365.31      333.06     56.92 o 
 -10   4  16      737.26      675.95     67.44 o 
  -9   4  16      293.70      353.42     50.10 o 
  -8   4  16      385.82      422.15     45.89 o 
  -7   4  16      281.04      341.17     64.96 o 
  -6   4  16      147.19      100.12     19.74 o 
  -5   4  16      823.66      700.47     49.47 o 
  -4   4  16        9.89       15.58     15.88 o 
  -3   4  16      169.89      160.74     57.58 o 
  -2   4  16      379.31      428.12     59.55 o 
  -1   4  16       13.12      152.41     48.76 o 
   0   4  16       25.64       26.96     39.53 o 
   1   4  16      322.12      339.33     57.67 o 
   2   4  16      215.89      363.23     68.30 o 
   3   4  16       55.82       44.30     20.14 o 
   4   4  16     1484.11     1464.66    210.25 o 
   5   4  16      103.47       56.62     46.07 o 
   6   4  16     2459.03     2194.85    278.40 o 
 -13   5  16      565.06      611.81     72.65 o 
 -12   5  16       69.10      109.90     29.72 o 
 -11   5  16      746.60      575.37     58.66 o 
 -10   5  16      845.77      748.15     60.65 o 
  -9   5  16     1603.91     1446.15    106.19 o 
  -8   5  16      543.07      672.68     50.48 o 
  -7   5  16      999.44     1161.25     86.07 o 
  -6   5  16      136.91      193.96     45.97 o 
  -5   5  16     1140.45     1055.38    123.28 o 
  -4   5  16      865.80      734.41     85.11 o 
  -3   5  16      169.72      168.45     64.65 o 
  -2   5  16      590.07      499.43     60.60 o 
  -1   5  16      842.10      969.74     77.86 o 
   0   5  16       79.04       56.95     31.96 o 
   1   5  16      276.42      176.80     31.89 o 
   2   5  16      175.32       97.36     29.51 o 
   3   5  16      597.31      417.17     84.90 o 
   4   5  16      531.23      484.18    102.62 o 
   5   5  16      921.95      787.08    125.73 o 
   6   5  16       18.94       61.37     41.77 o 
 -13   6  16      802.09      719.56     89.03 o 
 -12   6  16      668.17      554.76     62.37 o 
 -11   6  16      144.43      152.72     25.19 o 
 -10   6  16       11.06      110.19     25.69 o 
  -9   6  16     1029.15     1077.43    100.78 o 
  -8   6  16       54.54      167.96     56.10 o 
  -7   6  16      272.25      436.94     69.64 o 
  -6   6  16        5.67       58.13     18.71 o 
  -5   6  16     1584.12     1709.68     69.63 o 
  -4   6  16      338.65      254.05     29.58 o 
  -3   6  16     1578.43     1522.84    109.68 o 
  -2   6  16      188.66      160.22     28.76 o 
  -1   6  16      233.84      327.25     47.63 o 
   0   6  16      153.28      129.15     29.68 o 
   1   6  16      537.67      640.40    110.73 o 
   2   6  16       38.61       99.68     44.30 o 
   3   6  16       38.58       50.68     50.35 o 
   4   6  16        7.15      113.03     59.32 o 
   5   6  16      800.42      734.83    110.37 o 
 -13   7  16      216.56      254.91     44.35 o 
 -12   7  16     1437.64     1371.17     95.04 o 
 -11   7  16       22.49       95.00     30.03 o 
 -10   7  16      963.01      957.41    101.96 o 
  -9   7  16        2.05       98.83     34.98 o 
  -8   7  16      634.01      724.35     85.01 o 
  -7   7  16      589.17      661.69     53.32 o 
  -6   7  16      444.39      849.88    102.43 o 
  -5   7  16     1140.85     1041.12    102.25 o 
  -4   7  16     2458.08     2121.00    137.70 o 
  -3   7  16        6.17       23.32     13.10 o 
  -1   7  16      196.76      335.60     57.82 o 
   0   7  16     2558.45     2959.61    293.46 o 
   1   7  16      386.49      396.29     69.93 o 
   2   7  16     4664.28     4885.19    302.76 o 
   3   7  16        3.92       39.18     33.37 o 
   4   7  16     1488.35     1334.15    182.49 o 
   5   7  16      617.05      497.20     98.93 o 
 -12   8  16     3301.84     3146.19    207.84 o 
 -11   8  16     2887.31     2730.53    291.53 o 
 -10   8  16     5986.59     6563.90    343.51 o 
  -9   8  16      893.69      796.37     87.68 o 
  -8   8  16     2227.96     1993.31    142.95 o 
  -7   8  16       24.73       96.19     53.59 o 
  -6   8  16      576.03      562.28     59.61 o 
  -5   8  16      223.79      207.55     30.61 o 
  -4   8  16     3236.58     2785.46    205.31 o 
  -3   8  16     1196.95     1022.59    213.13 o 
  -2   8  16     2065.07     1912.49    132.36 o 
  -1   8  16      110.88      185.38     42.87 o 
   0   8  16     1731.70     1874.88    126.95 o 
   1   8  16        5.27       27.88     37.66 o 
   2   8  16     4173.01     4426.24    202.58 o 
   3   8  16      544.85      398.49    154.88 o 
   4   8  16      647.16      619.91    166.68 o 
   5   8  16      310.62      309.46     84.34 o 
 -11   9  16     1465.39     1494.31    165.78 o 
 -10   9  16     2804.65     2571.38    216.49 o 
  -9   9  16      280.34      327.67     45.31 o 
  -8   9  16     2451.42     2585.98    176.68 o 
  -7   9  16     1958.01     1867.13    195.20 o 
  -6   9  16     1831.19     1785.73    266.77 o 
  -5   9  16     2883.08     2502.83    225.94 o 
  -4   9  16     1049.05      807.12     95.46 o 
  -3   9  16       25.19       77.89     35.66 o 
  -2   9  16      350.33      302.52     44.77 o 
  -1   9  16     1004.13      992.55     92.55 o 
   0   9  16      309.85      507.84    121.86 o 
   1   9  16     1104.04      805.85    136.72 o 
   2   9  16      855.08      701.12     97.55 o 
   3   9  16      119.87       92.69     37.19 o 
   4   9  16      609.48      460.10    172.87 o 
 -11  10  16      893.16      821.39    129.64 o 
 -10  10  16      448.98      397.94     49.69 o 
  -9  10  16     2057.64     1819.02    157.02 o 
  -8  10  16       15.10      185.40     50.30 o 
  -7  10  16      161.80      191.83     28.42 o 
  -6  10  16      534.73      516.71     96.36 o 
  -5  10  16     1366.43     1020.93    148.68 o 
  -4  10  16       78.56       66.84     22.04 o 
  -3  10  16      928.98      879.32     87.43 o 
  -2  10  16      303.05      286.04     39.58 o 
  -1  10  16        1.14        8.03     37.63 o 
   0  10  16      799.65      921.63     80.53 o 
   1  10  16     1571.10     1527.82    264.21 o 
   2  10  16      599.63      455.67     96.26 o 
   3  10  16     3248.54     2841.63    248.25 o 
 -10  11  16     1345.37     1142.21     87.22 o 
  -9  11  16     4559.62     4312.21    225.94 o 
  -8  11  16     5398.63     5039.63    170.77 o 
  -7  11  16     1184.97     1070.25    134.03 o 
  -6  11  16     3112.05     2573.79    230.77 o 
  -5  11  16     1819.93     1342.31    200.35 o 
  -4  11  16      548.84      454.92     58.50 o 
  -3  11  16       77.15       64.99     21.66 o 
  -2  11  16     1755.85     1880.85    156.51 o 
  -1  11  16      488.28      580.97     63.04 o 
   0  11  16      900.59     1018.08     84.40 o 
   1  11  16     1326.03     1313.23    136.22 o 
   2  11  16       64.10       84.49     45.38 o 
  -9  12  16     1800.36     1555.40    145.81 o 
  -8  12  16      650.90      666.70     85.50 o 
  -7  12  16     1149.35      951.38    155.77 o 
  -6  12  16     1728.04     1194.12    188.74 o 
  -5  12  16       61.80      106.67     48.43 o 
  -4  12  16      229.99      135.83     25.72 o 
  -3  12  16       28.50       56.89     29.04 o 
  -2  12  16     2824.18     2864.99    164.81 o 
  -1  12  16       66.93      137.74     35.92 o 
   0  12  16     4220.97     4591.13    249.02 o 
   1  12  16        1.42      138.66     42.90 o 
  -7  13  16      274.10      254.74     42.60 o 
  -6  13  16       74.18       28.29     46.47 o 
  -5  13  16     2270.50     1850.63    317.54 o 
  -4  13  16      325.51      237.61     36.40 o 
  -3  13  16      369.25      269.64     47.32 o 
  -2  13  16     2237.16     2232.77    172.07 o 
  -1  13  16     1326.99     1479.94    154.90 o 
 -13   1  17      157.62      252.06     50.01 o 
 -12   1  17     1439.87     1495.59     96.43 o 
 -11   1  17      145.66      130.66     37.61 o 
 -10   1  17      801.49      676.70     52.93 o 
  -9   1  17     1165.39     1076.63     80.47 o 
  -8   1  17     2506.63     2613.22    133.05 o 
  -7   1  17      551.77      565.26     48.19 o 
  -6   1  17     6733.72     7293.39    185.08 o 
  -5   1  17       16.28       13.18     13.71 o 
  -4   1  17    12735.39    12234.68    455.50 o 
  -3   1  17        3.16       22.27     31.78 o 
  -2   1  17     6576.31     6759.95    302.09 o 
  -1   1  17       10.04       81.07     59.88 o 
   0   1  17      241.80      195.13     41.44 o 
   1   1  17     2091.05     2240.24    205.29 o 
   2   1  17     8351.20     9533.96    153.49 o 
   3   1  17     1319.03     1247.56    149.30 o 
   4   1  17     1967.41     1668.69    140.03 o 
   5   1  17      209.90      166.05     61.13 o 
 -13   2  17     1105.58     1023.90     81.14 o 
 -12   2  17     7253.93     6922.22    237.07 o 
 -11   2  17     2682.89     2409.57    135.96 o 
 -10   2  17     3559.36     3319.37    236.89 o 
  -9   2  17      407.57      343.09     46.29 o 
  -8   2  17        6.53       79.46     44.39 o 
  -7   2  17      178.50      141.49     33.99 o 
  -6   2  17     1875.00     1829.98    125.52 o 
  -5   2  17      296.88      281.89     43.24 o 
  -4   2  17       25.70       53.20     14.87 o 
  -3   2  17      479.77      407.96     43.47 o 
  -2   2  17      782.18      875.83     73.89 o 
  -1   2  17      649.14      684.60     71.54 o 
   0   2  17    13959.04    17155.27    568.52 o 
   1   2  17     1729.84     1891.62    149.23 o 
   2   2  17    12568.06    15639.95    287.54 o 
   3   2  17       19.85       60.39     44.34 o 
   4   2  17        7.49      117.20     40.11 o 
   5   2  17       31.34       71.92     28.52 o 
 -13   3  17      747.38      683.34     57.89 o 
 -12   3  17       10.93       42.60     41.19 o 
 -11   3  17      146.59      111.41     25.91 o 
 -10   3  17      146.54      129.10     24.32 o 
  -9   3  17      443.17      510.06     49.98 o 
  -8   3  17       95.34      126.11     43.29 o 
  -7   3  17      358.78      386.93     62.98 o 
  -6   3  17       31.39       58.97     16.25 o 
  -5   3  17     2804.52     2351.35    111.16 o 
  -4   3  17      423.08      370.20     48.95 o 
  -3   3  17     3322.17     2976.85    152.77 o 
  -2   3  17       32.86       64.96     40.89 o 
  -1   3  17     1764.78     1804.26    139.08 o 
   0   3  17      919.13     1094.73     93.43 o 
   1   3  17     5061.69     5104.21    304.46 o 
   2   3  17     3230.83     3455.96    236.69 o 
   3   3  17     1600.23     1504.46    143.80 o 
   4   3  17     1199.90     1148.10    142.10 o 
   5   3  17      137.66       76.20     48.79 o 
 -13   4  17     1560.10     1589.95     94.49 o 
 -12   4  17      882.49      717.24     58.45 o 
 -11   4  17      393.56      268.28     33.47 o 
 -10   4  17      636.46      400.45     53.64 o 
  -9   4  17      293.49      358.93     55.16 o 
  -8   4  17      193.98      173.14     50.43 o 
  -7   4  17      179.32      294.57     37.36 o 
  -6   4  17      607.42      568.99     40.15 o 
  -5   4  17     6809.71     6427.14    626.86 o 
  -4   4  17     3174.24     2885.25    206.97 o 
  -3   4  17     1447.45     1592.68    138.49 o 
  -2   4  17      633.82      559.31     57.19 o 
  -1   4  17     1430.86     1727.95    128.32 o 
   0   4  17        1.31       86.99     41.52 o 
   1   4  17     1284.03     1234.98    119.14 o 
   2   4  17        4.11       32.25     46.24 o 
   3   4  17       92.62       46.18     36.88 o 
   4   4  17        4.15       73.24     57.86 o 
   5   4  17      590.01      387.78     80.94 o 
 -13   5  17       83.41      265.22     40.68 o 
 -12   5  17     2147.66     1867.69    170.22 o 
 -11   5  17        5.25       47.15     34.50 o 
 -10   5  17      394.40      348.59     56.48 o 
  -9   5  17       29.74       61.46     40.31 o 
  -8   5  17       21.39       61.13     50.10 o 
  -7   5  17       14.39       50.82     57.95 o 
  -6   5  17      756.82      725.04     81.58 o 
  -5   5  17     1587.28     1381.53     71.25 o 
  -4   5  17      840.00      815.43     58.94 o 
  -3   5  17      463.41      515.66     61.20 o 
  -2   5  17      187.34      148.00     61.99 o 
  -1   5  17       13.52       39.11     37.28 o 
   0   5  17     1255.91     1217.58    164.65 o 
   1   5  17       19.01       34.79     22.54 o 
   2   5  17       26.32       99.19     60.46 o 
   3   5  17      691.30      627.37    107.13 o 
   4   5  17       19.05       -5.81     38.34 o 
   5   5  17        0.37       30.79     27.92 o 
 -12   6  17      416.64      359.04     47.26 o 
 -11   6  17       46.04       56.00     51.75 o 
 -10   6  17     3490.25     3508.82    197.74 o 
  -9   6  17      331.87      209.28     28.66 o 
  -8   6  17      342.66      287.87     46.67 o 
  -7   6  17       75.15       59.06     59.89 o 
  -6   6  17      297.35      266.67     56.35 o 
  -5   6  17      216.46      169.78     25.15 o 
  -4   6  17     1772.01     1665.85    128.42 o 
  -3   6  17      208.60      139.63     43.19 o 
  -2   6  17      408.92      388.66     64.28 o 
  -1   6  17       30.06       35.78     37.44 o 
   0   6  17     1300.96     1374.52    133.54 o 
   1   6  17        2.58      134.37     59.25 o 
   2   6  17     2001.26     2183.19    264.26 o 
   3   6  17       57.94      187.04     62.59 o 
   4   6  17     1024.05     1011.97    140.49 o 
 -12   7  17       18.43       85.31     28.91 o 
 -11   7  17        6.84       -8.37     34.90 o 
 -10   7  17       91.14      102.01     52.86 o 
  -9   7  17      554.08      448.63    105.22 o 
  -8   7  17      142.48      214.60     33.66 o 
  -7   7  17     2043.87     2180.91    172.88 o 
  -6   7  17      503.54      474.31     51.70 o 
  -5   7  17      338.23      329.02     54.88 o 
  -4   7  17     2366.09     1878.85    210.07 o 
  -3   7  17      532.63      513.04    122.43 o 
  -2   7  17      349.44      314.46     64.52 o 
  -1   7  17      105.61      113.83     43.44 o 
   0   7  17     1939.17     2256.54    289.79 o 
   1   7  17     1667.18     1177.27    333.42 o 
   2   7  17       86.72      127.76     61.43 o 
   3   7  17       34.04       56.30     44.82 o 
   4   7  17       65.81      -23.43     41.91 o 
 -11   8  17       77.28      174.50     36.26 o 
 -10   8  17       82.02      103.36     36.71 o 
  -9   8  17       25.13       47.38     34.30 o 
  -8   8  17      238.56      229.73     77.05 o 
  -7   8  17      443.20      442.24     56.83 o 
  -6   8  17      295.89      245.45     48.37 o 
  -5   8  17      292.65      198.25     74.16 o 
  -4   8  17      290.72      303.72     60.81 o 
  -3   8  17      318.00      246.76     93.32 o 
  -2   8  17        9.05       65.54     69.30 o 
  -1   8  17      138.69      105.88     30.26 o 
   0   8  17      157.10      205.66     52.26 o 
   1   8  17      763.64      696.85     87.40 o 
   2   8  17        3.27       38.62     33.41 o 
   3   8  17      485.78      567.86    105.89 o 
 -11   9  17     2450.95     2119.82    332.55 o 
 -10   9  17     1581.44     1105.68    285.65 o 
  -9   9  17     1580.02     1256.52    144.49 o 
  -8   9  17     1280.42     1122.03    101.39 o 
  -7   9  17       15.54      121.84     28.36 o 
  -6   9  17     2693.23     2097.82    310.88 o 
  -5   9  17      852.81      807.28    130.18 o 
  -4   9  17     4390.97     3992.60    268.99 o 
  -3   9  17      149.12      131.03     49.23 o 
  -2   9  17     1409.68     1210.20    159.29 o 
  -1   9  17      353.56      268.81     67.05 o 
   0   9  17      554.30      522.34     65.32 o 
   1   9  17     1679.07     1681.32    152.98 o 
   2   9  17      952.42      925.52    173.80 o 
   3   9  17      999.56     1172.88    162.62 o 
 -10  10  17     2980.51     2612.97    181.15 o 
  -9  10  17      575.02      475.97     53.57 o 
  -8  10  17      553.12      542.33     62.14 o 
  -7  10  17       60.90       34.04     20.78 o 
  -6  10  17       23.72       47.22     21.21 o 
  -5  10  17      744.40      681.03    161.21 o 
  -4  10  17      956.71      839.01    103.87 o 
  -3  10  17      169.72      105.39     36.67 o 
  -2  10  17     4496.06     4463.88    236.57 o 
  -1  10  17        2.57       99.62     36.10 o 
   0  10  17     8355.20     9984.28    342.75 o 
   1  10  17      296.11      534.04    115.76 o 
   2  10  17     3357.06     3792.11    467.24 o 
  -9  11  17      304.92      327.22     48.91 o 
  -8  11  17     2105.65     1816.85    173.67 o 
  -7  11  17     1061.94      911.37    146.24 o 
  -6  11  17     2059.10     1362.92    154.80 o 
  -5  11  17      136.76      110.04    104.32 o 
  -4  11  17       87.49       62.53     37.79 o 
  -3  11  17       45.45       47.47     33.38 o 
  -2  11  17       46.23       56.70     31.99 o 
  -1  11  17     1154.37     1126.19    102.59 o 
   0  11  17        4.94       94.19     34.35 o 
   1  11  17     3290.30     3085.72    200.09 o 
  -7  12  17     1589.88     1416.32    293.53 o 
  -6  12  17      791.69      414.37    224.16 o 
  -5  12  17     2570.12     2133.61    510.58 o 
  -4  12  17      564.24      919.34    110.73 o 
  -3  12  17     4138.50     4227.80    273.21 o 
  -2  12  17       11.10       25.04     47.77 o 
  -1  12  17      649.30      529.29     74.37 o 
 -13   0  18       70.20       80.83     85.90 o 
 -12   0  18     6453.14     6443.10    532.61 o 
 -11   0  18      870.86      977.72    249.63 o 
 -10   0  18     4351.89     4262.56    368.59 o 
  -9   0  18      574.44      596.15     74.19 o 
  -8   0  18       71.78       92.16     32.00 o 
  -7   0  18      100.14       89.36     68.23 o 
  -6   0  18      164.27      208.25     72.45 o 
  -5   0  18     3303.84     3024.38    260.66 o 
  -4   0  18      382.28      634.70     84.85 o 
  -3   0  18     1717.43     1812.96    148.48 o 
  -2   0  18    10517.17    13269.43    282.43 o 
  -1   0  18     1311.34     1501.22    168.52 o 
   0   0  18    42176.39    57721.33  31610.57 o 
   1   0  18      172.00      193.65     69.89 o 
   2   0  18    14345.96    17646.45    717.09 o 
   3   0  18      244.57      140.32     36.83 o 
   4   0  18      546.45      552.39     87.20 o 
 -13   1  18      175.65      215.33     37.92 o 
 -12   1  18       11.11      148.62     29.36 o 
 -11   1  18       49.67       80.52     26.75 o 
 -10   1  18      126.62       99.11     30.22 o 
  -9   1  18       22.68      100.58     50.72 o 
  -7   1  18     1505.54     1376.63     87.44 o 
  -6   1  18     2617.69     2272.09    102.70 o 
  -5   1  18     2352.57     2077.50     62.79 o 
  -4   1  18     5106.51     5040.65    183.71 o 
  -3   1  18     2032.00     2006.09    109.60 o 
  -2   1  18      332.14      274.39     75.98 o 
  -1   1  18      630.78      781.66     85.16 o 
   0   1  18     6707.26     7534.09    321.43 o 
   1   1  18       80.37      156.76     40.58 o 
   2   1  18      975.98     1188.59    170.26 o 
   3   1  18      102.50       97.12     52.95 o 
   4   1  18     1797.67     1793.02    144.64 o 
 -13   2  18      733.02      658.87     66.62 o 
 -12   2  18      236.84      159.49     30.95 o 
 -11   2  18       27.32      -12.00     25.48 o 
 -10   2  18      756.85      700.13     55.80 o 
  -9   2  18       10.40       61.21     38.47 o 
  -8   2  18      567.34      595.13     71.62 o 
  -7   2  18     1933.83     2032.19    132.11 o 
  -6   2  18     1552.22     1515.39    132.22 o 
  -5   2  18     2960.68     2940.74    109.04 o 
  -4   2  18       70.82      127.40     29.11 o 
  -3   2  18       14.03       92.38     25.21 o 
  -2   2  18      498.99      637.72     63.73 o 
  -1   2  18     2589.00     3047.54    219.45 o 
   0   2  18      106.70      240.75     62.79 o 
   1   2  18     2116.73     2247.99    193.29 o 
   2   2  18      197.48      211.36     40.42 o 
   3   2  18      148.15      156.25     52.48 o 
   4   2  18       17.68       50.39     23.75 o 
 -12   3  18      186.79      194.15     30.46 o 
 -11   3  18     1561.95     1503.69     84.60 o 
 -10   3  18      515.12      432.86     53.08 o 
  -9   3  18      894.18      749.16     56.17 o 
  -8   3  18      234.71      260.24     35.65 o 
  -7   3  18      283.55      354.33     65.33 o 
  -6   3  18     1483.68     1409.40    136.77 o 
  -5   3  18      192.64      274.09     47.20 o 
  -4   3  18     5530.98     5387.56    220.20 o 
  -3   3  18      348.61      268.98     35.79 o 
  -2   3  18     5959.05     6424.76    313.03 o 
  -1   3  18      158.20      736.30    118.72 o 
   0   3  18       57.31      101.67     41.22 o 
   1   3  18      781.27      964.13     97.64 o 
   2   3  18        2.67       72.33     84.93 o 
   3   3  18     1001.84      845.26     98.25 o 
   4   3  18      349.74      345.17     55.10 o 
 -12   4  18      240.49      174.18     34.99 o 
 -11   4  18      516.40      647.49    102.23 o 
 -10   4  18       36.71      128.18     32.07 o 
  -9   4  18      174.10      174.27     25.49 o 
  -8   4  18      132.21      157.20     32.23 o 
  -7   4  18     2146.67     1977.37    108.67 o 
  -6   4  18     2254.53     2109.87    137.84 o 
  -5   4  18     1952.08     1669.41    124.17 o 
  -4   4  18     2915.78     2701.42    162.80 o 
  -3   4  18      503.47      476.64     45.50 o 
  -2   4  18       91.46      120.82     28.16 o 
  -1   4  18        1.03       21.44     21.09 o 
   0   4  18      364.53      465.57     73.43 o 
   1   4  18      912.21      953.86     95.52 o 
   2   4  18        2.12       89.74     43.09 o 
   3   4  18       98.64       82.74     51.78 o 
   4   4  18      125.45       48.99     42.94 o 
 -12   5  18      678.74      556.47     52.01 o 
 -11   5  18     1515.71     1427.95     84.57 o 
 -10   5  18     3692.70     3598.44    176.90 o 
  -9   5  18     1501.38     1460.25    109.18 o 
  -8   5  18      671.21      508.86     60.02 o 
  -7   5  18       37.14       57.92     28.01 o 
  -6   5  18      182.64      151.37     22.73 o 
  -5   5  18      390.09      408.52     62.18 o 
  -4   5  18      407.81      336.52     54.00 o 
  -3   5  18     1397.56     1296.52    115.92 o 
  -2   5  18      311.54      371.53     56.47 o 
  -1   5  18      131.64      107.93     40.99 o 
   0   5  18      132.25      122.35     41.85 o 
   1   5  18      175.10      261.33    116.56 o 
   2   5  18       74.17       26.61     31.40 o 
   3   5  18      572.75      530.05     91.29 o 
 -12   6  18      129.93      185.29     36.76 o 
 -11   6  18      268.83      241.65     62.74 o 
 -10   6  18      277.72      204.31     39.43 o 
  -9   6  18      709.68      636.05     85.24 o 
  -8   6  18      234.87      166.25     28.67 o 
  -7   6  18     3964.51     3663.82    126.99 o 
  -6   6  18     1384.92     1139.07    136.22 o 
  -5   6  18     3673.97     3691.12    189.59 o 
  -4   6  18     3083.33     2713.99    253.97 o 
  -3   6  18      102.41       88.09     28.96 o 
  -2   6  18      243.13      269.28     42.49 o 
  -1   6  18     1182.27     1110.55     98.98 o 
   0   6  18       16.65       34.15     41.41 o 
   1   6  18      135.27      186.20     50.60 o 
   2   6  18       18.82      -26.01     51.12 o 
   3   6  18      118.21      130.58     52.96 o 
 -11   7  18      166.51      178.81     64.68 o 
 -10   7  18       44.20       36.03     28.13 o 
  -9   7  18      496.66      415.16     62.04 o 
  -8   7  18     1154.10      918.22     88.00 o 
  -7   7  18     1192.34     1040.72    124.82 o 
  -6   7  18     4453.37     3670.04    192.13 o 
  -5   7  18     2482.36     2608.09    159.95 o 
  -4   7  18     5107.64     5026.71    358.45 o 
  -3   7  18     1964.54     1897.04    131.08 o 
  -2   7  18        3.94      132.32     97.64 o 
  -1   7  18       37.01      131.90     40.25 o 
   0   7  18       46.35       34.59    100.72 o 
   1   7  18      220.15      195.23     65.01 o 
   2   7  18       21.80      169.66     52.24 o 
   3   7  18        0.02        5.01     24.01 o 
 -10   8  18     4270.03     4500.13    284.21 o 
  -9   8  18     1738.30     1343.73    163.26 o 
  -8   8  18      721.54      580.83     73.03 o 
  -7   8  18        1.55       14.27     36.04 o 
  -6   8  18       15.85       78.85     22.98 o 
  -5   8  18       12.04       38.33     55.13 o 
  -4   8  18      462.95      414.33     70.46 o 
  -3   8  18       25.63      128.55     40.54 o 
  -2   8  18     1079.87     1103.95    149.19 o 
  -1   8  18      112.56       66.20     67.54 o 
   0   8  18     4312.26     5126.08    739.65 o 
   1   8  18      861.81      957.99     98.33 o 
   2   8  18     3881.74     4144.57    490.17 o 
  -9   9  18       69.67      116.52     29.41 o 
  -8   9  18      844.01      646.20    114.87 o 
  -7   9  18      833.87      811.32     92.38 o 
  -6   9  18     1981.62      882.54    205.03 o 
  -5   9  18      442.23      424.08     75.75 o 
  -4   9  18     4057.54     3980.82    412.67 o 
  -3   9  18     1180.05     1154.79     94.11 o 
  -2   9  18      907.86      928.14    172.16 o 
  -1   9  18      713.00      630.33    123.25 o 
   0   9  18      221.64      237.14     81.05 o 
   1   9  18     1175.29     1213.36    118.53 o 
  -8  10  18      325.61      278.69     45.52 o 
  -7  10  18      234.87      175.38     37.84 o 
  -6  10  18       22.22       93.71     49.38 o 
  -5  10  18     5241.09     5638.63    349.21 o 
  -4  10  18      148.75      160.49     74.20 o 
  -3  10  18     3818.55     3573.94    277.90 o 
  -2  10  18       79.99      212.78    165.58 o 
  -1  10  18      154.88      157.27     37.81 o 
   0  10  18      682.42      765.68     92.05 o 
  -7  11  18       11.17       96.39     27.65 o 
  -6  11  18      602.52      659.74    121.44 o 
  -5  11  18      569.07      327.47     57.54 o 
  -4  11  18     2320.69     2109.94    228.94 o 
  -3  11  18      504.63      550.00     83.05 o 
  -2  11  18     2050.01     2050.37    203.02 o 
 -12   1  19        6.10        8.55     39.21 o 
 -11   1  19        5.97       84.50     24.30 o 
 -10   1  19      971.56      914.91     70.62 o 
  -9   1  19      245.55      169.98     28.33 o 
  -8   1  19      425.75      429.90     51.35 o 
  -7   1  19       56.58      109.85     35.12 o 
  -6   1  19     3170.61     2882.78    178.60 o 
  -5   1  19      248.73      256.65     32.53 o 
  -4   1  19     3158.73     2928.22    143.79 o 
  -3   1  19       22.91       37.15     43.22 o 
  -2   1  19      119.84      313.74    161.71 o 
  -1   1  19       82.80       74.62     80.44 o 
   0   1  19      575.91      535.87    117.39 o 
   1   1  19     2428.04     2634.23    198.37 o 
   2   1  19      797.14      907.66     94.37 o 
   3   1  19      171.57      115.30     31.43 o 
 -12   2  19     1711.65     1714.88    168.50 o 
 -11   2  19     2226.04     1990.18    126.83 o 
 -10   2  19      588.01      589.62     53.22 o 
  -9   2  19      762.10      699.91     87.80 o 
  -8   2  19      160.43      171.29     34.19 o 
  -7   2  19        3.44       -5.62     30.11 o 
  -6   2  19     4993.40     4946.13    279.81 o 
  -5   2  19       22.26       49.95     20.66 o 
  -4   2  19      622.44      749.77     59.90 o 
  -3   2  19      565.87      542.26     57.82 o 
  -2   2  19     3547.25     4141.39    226.40 o 
  -1   2  19      364.98      518.43     93.74 o 
   0   2  19     9022.69    11299.53    332.14 o 
   1   2  19     1492.10     1640.92    123.46 o 
   2   2  19     1785.96     1834.98    164.40 o 
   3   2  19      151.28      112.46     32.98 o 
 -12   3  19      298.08      299.25     42.11 o 
 -11   3  19     1418.51     1300.38    135.91 o 
 -10   3  19       43.50       83.44     37.68 o 
  -9   3  19      135.44      135.86     38.30 o 
  -8   3  19       72.60       50.39     16.10 o 
  -7   3  19     2701.45     2719.55    186.92 o 
  -6   3  19       16.03      169.16     33.20 o 
  -5   3  19     7648.75     7125.94    492.56 o 
  -4   3  19      532.10      567.49     88.02 o 
  -3   3  19     1156.15     1204.30    101.60 o 
  -2   3  19       72.70       59.12     44.78 o 
  -1   3  19     1242.77     1556.73    130.03 o 
   0   3  19       18.43       -6.52     30.58 o 
   1   3  19     4552.19     5431.66    261.07 o 
   2   3  19       33.14       48.52     44.30 o 
   3   3  19      505.22      404.76     60.04 o 
 -11   4  19       12.08       52.57     30.59 o 
 -10   4  19      501.03      417.45     47.09 o 
  -9   4  19     1901.06     1720.41    158.35 o 
  -8   4  19     2445.65     2356.08    262.25 o 
  -7   4  19    11882.17    11565.97    290.32 o 
  -6   4  19     1923.75     1836.11    104.13 o 
  -5   4  19     5232.63     5112.63    223.57 o 
  -4   4  19      638.17      627.54     73.99 o 
  -3   4  19      508.78      480.64     52.35 o 
  -2   4  19       27.16      116.13     39.54 o 
  -1   4  19     1904.23     2350.48    151.33 o 
   0   4  19       43.95       74.04     41.13 o 
   1   4  19      230.26      222.61     49.31 o 
   2   4  19       51.95       39.44     22.68 o 
 -11   5  19     2261.92     2101.31    195.75 o 
 -10   5  19      167.74      153.73     41.93 o 
  -9   5  19      384.54      270.83     38.51 o 
  -8   5  19      832.72      673.96     62.55 o 
  -7   5  19      914.13      938.94    147.96 o 
  -6   5  19      792.25      768.22     53.01 o 
  -5   5  19     2140.75     1781.23    176.95 o 
  -4   5  19     1284.68     1108.07    137.44 o 
  -3   5  19       16.34       70.30     24.48 o 
  -2   5  19     2520.28     2876.32    194.69 o 
  -1   5  19      288.38      212.64     40.59 o 
   0   5  19      572.87      713.40     75.68 o 
   1   5  19      941.80     1082.77    115.83 o 
   2   5  19      138.59      102.37     43.28 o 
 -10   6  19     2233.89     1889.62    116.51 o 
  -9   6  19       15.94       51.55     18.98 o 
  -8   6  19      181.57      169.43     53.43 o 
  -7   6  19     1461.83     1421.41    136.92 o 
  -6   6  19      233.26      249.23     60.91 o 
  -5   6  19      359.66      291.29     56.64 o 
  -4   6  19      157.42      179.37     50.18 o 
  -3   6  19      404.57      393.95     53.42 o 
  -2   6  19       42.52       57.67     51.09 o 
  -1   6  19      796.67      923.48    121.40 o 
   0   6  19     1815.82     2113.26    240.71 o 
   1   6  19      324.25      463.99     90.83 o 
   2   6  19     1160.52     1179.10    172.89 o 
 -10   7  19      348.57      310.59     51.98 o 
  -9   7  19     2210.53     1768.36    149.27 o 
  -8   7  19       61.92       69.04     33.45 o 
  -7   7  19       81.99       26.62     29.04 o 
  -6   7  19     2020.37     1925.54    138.17 o 
  -5   7  19     2617.64     2782.05    174.10 o 
  -4   7  19     1918.50     1796.12    138.56 o 
  -3   7  19       94.84       76.83     21.70 o 
  -2   7  19      271.68      267.55     75.71 o 
  -1   7  19       19.23      156.17     81.60 o 
   0   7  19       83.48      149.87     60.90 o 
   1   7  19      139.87      346.03     83.52 o 
  -9   8  19     2695.09     2522.10    291.26 o 
  -8   8  19      238.95      181.07     55.53 o 
  -7   8  19     2387.37     2585.00    315.08 o 
  -6   8  19       26.12      188.09     71.02 o 
  -5   8  19      164.44      263.60     77.60 o 
  -4   8  19        2.08       83.67     37.38 o 
  -3   8  19     1439.71     1407.28    147.40 o 
  -2   8  19       79.79       -5.22     65.52 o 
  -1   8  19      308.73      294.37     61.09 o 
   0   8  19      109.48      200.15     52.92 o 
  -8   9  19     1066.54      759.97    174.39 o 
  -7   9  19      924.58      792.57    485.93 o 
  -6   9  19     4353.80     4381.62    436.39 o 
  -5   9  19     8496.56     7521.18    505.01 o 
  -4   9  19     4069.79     4010.96    330.16 o 
  -3   9  19      907.79     1003.31     94.66 o 
  -2   9  19     1623.96     1516.94    155.64 o 
  -1   9  19      409.51      437.00     76.78 o 
  -6  10  19       12.78      308.97     94.54 o 
  -5  10  19      230.96      384.28     86.93 o 
  -4  10  19      497.32      500.85     89.25 o 
  -3  10  19      831.96      841.93    106.79 o 
 -11   0  20       14.43      -11.26     32.80 o 
 -10   0  20       27.13       11.59     79.96 o 
  -9   0  20      688.17      501.56     79.46 o 
  -8   0  20      603.96      466.10     79.69 o 
  -7   0  20        2.73       30.46     26.02 o 
  -6   0  20     3958.61     3328.52    484.65 o 
  -5   0  20       22.97       52.00     46.70 o 
  -4   0  20      216.67      312.21     60.44 o 
  -3   0  20        5.78       15.14     57.52 o 
  -2   0  20     4477.63     4903.73    639.91 o 
  -1   0  20      241.43      317.63     82.95 o 
   0   0  20     5661.33     6475.77    491.17 o 
   1   0  20      250.40      331.97     72.43 o 
   2   0  20       26.25      100.55     66.00 o 
 -11   1  20      587.72      375.46     42.65 o 
 -10   1  20      199.85      183.61     29.55 o 
  -9   1  20        3.59       27.58     29.43 o 
  -8   1  20       45.20       88.32     25.22 o 
  -7   1  20      368.03      358.65     91.20 o 
  -6   1  20      636.42      596.58     58.61 o 
  -5   1  20       18.87       37.52     21.83 o 
  -4   1  20     1220.06     1114.51     85.10 o 
  -3   1  20       23.48       76.29     19.45 o 
  -2   1  20        2.68       76.98     42.28 o 
  -1   1  20      345.36      532.21     92.24 o 
   0   1  20      506.59      521.39    116.31 o 
   1   1  20       60.88      116.87     33.01 o 
 -11   2  20       75.76      156.00     31.92 o 
 -10   2  20      789.65      817.76     87.65 o 
  -9   2  20     1657.13     1469.14    138.66 o 
  -8   2  20       88.92       86.78     23.81 o 
  -7   2  20     4169.74     4456.62    218.98 o 
  -6   2  20       22.72      471.64     84.00 o 
  -5   2  20      364.98      375.40     47.18 o 
  -4   2  20      173.55      138.73     41.80 o 
  -3   2  20      676.97      716.44     59.45 o 
  -2   2  20       69.04      135.41     58.77 o 
  -1   2  20      609.12      828.03     88.41 o 
   0   2  20       50.79      151.45     49.46 o 
   1   2  20      646.63      697.91     80.57 o 
 -10   3  20        9.12       90.28     46.22 o 
  -9   3  20     1055.91      744.74     71.06 o 
  -8   3  20      211.68      225.97     56.60 o 
  -7   3  20        3.94       50.03     38.46 o 
  -6   3  20      698.69      515.09     56.69 o 
  -5   3  20     1091.03     1022.72     84.99 o 
  -4   3  20     3232.24     3084.56    193.97 o 
  -3   3  20       37.29       96.25     24.14 o 
  -2   3  20     1159.81     1196.35    102.92 o 
  -1   3  20     3069.34     3365.43    217.52 o 
   0   3  20      145.07      197.17     49.01 o 
   1   3  20     1115.37     1280.06    141.74 o 
 -10   4  20      460.80      401.44     43.19 o 
  -9   4  20        6.83       35.18     20.11 o 
  -8   4  20      359.84      333.23     53.71 o 
  -7   4  20       20.71       58.85     31.82 o 
  -6   4  20      658.36      713.76     70.31 o 
  -5   4  20       11.73      108.64     28.91 o 
  -4   4  20      452.92      348.17     44.29 o 
  -3   4  20       10.41        4.77     48.07 o 
  -2   4  20      736.37      881.47     85.56 o 
  -1   4  20        1.21       85.88     29.85 o 
   0   4  20        2.13       98.77     62.18 o 
   1   4  20      149.80      140.84     37.12 o 
 -10   5  20     1803.14     1378.33    111.31 o 
  -9   5  20      530.81      359.58     43.45 o 
  -8   5  20      297.20      243.18     76.24 o 
  -7   5  20     1241.95     1277.19    162.84 o 
  -6   5  20      998.82      975.87     86.05 o 
  -5   5  20      587.66      592.33     65.94 o 
  -4   5  20      699.69      612.37     68.22 o 
  -3   5  20     1953.99     1896.50    124.38 o 
  -2   5  20      190.44      190.40     44.02 o 
  -1   5  20     4641.74     5129.71    233.84 o 
   0   5  20      480.32      548.95     96.56 o 
  -9   6  20     7950.30     8064.68    214.50 o 
  -8   6  20     3029.67     3079.82    312.84 o 
  -7   6  20     9276.49    10125.90    342.79 o 
  -6   6  20     3069.65     2890.20    191.95 o 
  -5   6  20     2335.16     2151.69    131.70 o 
  -4   6  20     1695.77     1804.77    125.89 o 
  -3   6  20       14.13       76.39     24.28 o 
  -2   6  20      657.74      688.17     94.37 o 
  -1   6  20       10.00      171.96     85.84 o 
   0   6  20       39.45       92.72     45.82 o 
  -8   7  20     4256.29     3824.88    212.02 o 
  -7   7  20     4323.64     4798.61    349.92 o 
  -6   7  20     3343.22     3363.53    218.82 o 
  -5   7  20     3177.40     3233.86    184.91 o 
  -4   7  20     1093.70     1025.73     93.72 o 
  -3   7  20     1662.77     1602.96    163.10 o 
  -2   7  20       51.90      138.89     40.16 o 
  -1   7  20     1190.70     1252.31    146.18 o 
  -7   8  20       58.91      176.53    121.58 o 
  -6   8  20        0.40       76.93     71.49 o 
  -5   8  20      149.14      121.02     39.65 o 
  -4   8  20      140.40       66.68     54.71 o 
  -3   8  20      496.67      466.32     73.00 o 
  -9   1  21      317.27      143.28     27.96 o 
  -8   1  21       11.82      194.86     56.34 o 
  -7   1  21      740.27      786.80    146.69 o 
  -6   1  21      939.64      876.56     84.16 o 
  -5   1  21      159.27      194.79     36.93 o 
  -4   1  21       30.21       72.28     24.69 o 
  -3   1  21       15.65       73.99     24.42 o 
  -2   1  21      270.34      390.29     50.74 o 
  -1   1  21      162.99      206.10     49.57 o 
   0   1  21       53.40      112.28     30.80 o 
  -9   2  21       12.74       65.59     25.91 o 
  -8   2  21      757.55      563.45     72.27 o 
  -7   2  21        8.15       -2.61     88.53 o 
  -6   2  21      173.87      208.95     35.43 o 
  -5   2  21       34.50       26.21     27.18 o 
  -4   2  21      658.69      640.34     79.55 o 
  -3   2  21      700.91      750.04     62.62 o 
  -2   2  21     2490.58     2778.52    176.61 o 
  -1   2  21      633.74      682.97    115.33 o 
  -9   3  21       23.60       38.07     40.06 o 
  -8   3  21      313.27      357.67     80.59 o 
  -7   3  21       25.78      129.60     40.54 o 
  -6   3  21      241.25      211.33     37.70 o 
  -5   3  21       89.44      116.14     23.86 o 
  -4   3  21       43.19       60.10     22.64 o 
  -3   3  21     1438.74     1532.71    106.39 o 
  -2   3  21       15.52      109.64     30.48 o 
  -1   3  21     2792.11     3126.76    197.55 o 
  -8   4  21     1440.68     1290.69    172.92 o 
  -7   4  21    10207.74    11667.06    693.20 o 
  -6   4  21      486.67      662.97     66.45 o 
  -5   4  21     2533.92     2739.32    226.66 o 
  -4   4  21      426.64      452.01     47.81 o 
  -3   4  21      347.40      381.42     47.84 o 
  -2   4  21        7.18      114.78     34.06 o 
  -8   5  21     1140.69      986.40     91.26 o 
  -7   5  21       35.45       43.93     48.76 o 
  -6   5  21       84.25      129.68     31.16 o 
  -5   5  21      271.42      177.92     36.73 o 
  -4   5  21      493.26      500.45     58.43 o 
  -3   5  21     1358.33     1429.36    116.72 o 
  -2   5  21      448.82      586.20     84.38 o 
  -6   6  21      422.88      568.41     70.47 o 
  -5   6  21       59.29       98.18     37.61 o 
  -4   6  21       53.37       76.67     28.61 o 
  -7   0  22      881.38      888.24    173.95 o 
  -6   0  22        0.63      101.53     38.25 o 
  -5   0  22      152.91      119.87     82.66 o 
  -4   0  22     1977.09     2022.30    256.38 o 
  -6   1  22     1658.96     1588.65    146.74 o 
  -5   1  22        8.29       96.10     24.09 o 
  -4   1  22       67.90       93.56     40.77 o 
  -6   2  22     1032.49     1036.01    101.52 o 
  -5   2  22      411.17      307.67     68.80 o 
  -4   2  22       23.58       75.90     36.71 o 
                                                 
